# Supplementary material for: 9α-Acet­oxy-1β,10α-ep­oxy­parthenolide
Source: Acta Crystallogr Sect E Struct Rep Online. 2010 Nov 20;66(Pt 12):o3239. doi: 10.1107/S1600536810047471 (PMC3011600; doi:10.1107/S1600536810047471)
Supplement: Supplementary file 1 [file e-66-o3239-sup1.cif]

##############################################################################
###                                                                        ###
###        Electronic paper (Acta Crystallographica Section E)             ###
###                                                                        ###
##############################################################################
#                                                                            #
# This CIF contains the data in a paper accepted for publication in Acta     #
# Crystallographica Section E. It conforms to the requirements of Notes      #
# for Authors for Section E, and has been peer reviewed under the auspices   #
# of the IUCr Commission on Journals.                                        #
#                                                                            #
# Full details of the Crystallographic Information File format               #
# are given in the paper "The Crystallographic Information File (CIF):       #
# a New Standard Archive File for Crystallography" by S. R. Hall, F. H.      #
# Allen and I. D. Brown [Acta Cryst. (1991), A47, 655-685].                  #
#                                                                            #
# The current version of the core CIF dictionary is obtainable from          #
# ftp://ftp.iucr.org/pub/cif_core.dic. The current version number is 2.4.    #
#                                                                            #
# Software is freely available for graphical display of the structure(s) in  #
# this CIF.  For information consult the CIF home page http://www.iucr.org/  #
# cif/home.html                                                              #
#                                                                            #
# This file may be used for bona fide research purposes within the           #
# scientific community so long as proper attribution is given to the journal # 
# article from which it was obtained.                                        #
#                                                                            #
##############################################################################
                                             
data_I
_audit_creation_method     SHELXL-97
_chemical_name_systematic
;
1a,5-dimethyl-8-methylene-9-oxoperhydro-4\b,5\a-
epoxyoxireno[9,10]cyclodeca[1,2-b]furan-6\a-yl acetate
;
_chemical_name_common
;
9\a-Acetoxy-1\b,10\a-epoxyparthenolide
;
_chemical_formula_moiety     'C17 H22 O6'
_chemical_formula_sum     'C17 H22 O6'
_chemical_formula_iupac     'C17 H22 O6'
_chemical_formula_weight     322.35
_chemical_melting_point     ?
_symmetry_cell_setting     monoclinic
_symmetry_space_group_name_H-M     'P 21'
_symmetry_space_group_name_Hall     'P 2yb'
loop_
    _symmetry_equiv_pos_as_xyz
    'x, y, z'
    '-x, y+1/2, -z'
_cell_length_a     8.2390(3)
_cell_length_b     10.6482(4)
_cell_length_c     9.4633(3)
_cell_angle_alpha     90.00
_cell_angle_beta     102.039(2)
_cell_angle_gamma     90.00
_cell_volume     811.96(5)
_cell_formula_units_Z     2
_cell_measurement_reflns_used     12911
_cell_measurement_theta_min     2.2
_cell_measurement_theta_max     31.0
_cell_measurement_temperature     298(2)
_exptl_crystal_description     PRISM
_exptl_crystal_colour     COLOURLESS
_exptl_crystal_size_max     0.38
_exptl_crystal_size_mid     0.27
_exptl_crystal_size_min     0.12
_exptl_crystal_density_diffrn     1.318
_exptl_crystal_density_meas     ?
_exptl_crystal_density_method     'not measured'
_exptl_crystal_F_000     344
_exptl_absorpt_coefficient_mu     0.100
_exptl_absorpt_correction_type     none
_exptl_absorpt_process_details     ?
_exptl_absorpt_correction_T_min     ?
_exptl_absorpt_correction_T_max     ?
_exptl_special_details
;
;
_diffrn_ambient_temperature     298(2)
_diffrn_radiation_type     MoK\a
_diffrn_radiation_wavelength     0.71073
_diffrn_radiation_source     'fine-focus sealed tube'
_diffrn_radiation_monochromator     graphite
_diffrn_measurement_device_type     'Bruker X8 APEX CCD area-detector'
_diffrn_measurement_method     '\f and \w'
_diffrn_detector_area_resol_mean     ?
_diffrn_reflns_number     12911
_diffrn_reflns_av_R_equivalents     0.0234
_diffrn_reflns_av_sigmaI/netI     0.0161
_diffrn_reflns_theta_min     2.20
_diffrn_reflns_theta_max     31.05
_diffrn_reflns_theta_full     31.05
_diffrn_measured_fraction_theta_max     0.999
_diffrn_measured_fraction_theta_full     0.999
_diffrn_reflns_limit_h_min     -11
_diffrn_reflns_limit_h_max     11
_diffrn_reflns_limit_k_min     -15
_diffrn_reflns_limit_k_max     15
_diffrn_reflns_limit_l_min     -13
_diffrn_reflns_limit_l_max     13
_diffrn_standards_number     ?
_diffrn_standards_interval_count     ?
_diffrn_standards_interval_time     ?
_diffrn_standards_decay_%     ?
_refine_special_details
;
Refinement of <i>F</i>^2^ against ALL reflections. The weighted <i>R</i>-factor
<i>wR</i> and goodness of fit <i>S</i> are based on <i>F</i>^2^, conventional
<i>R</i>-factors <i>R</i> are based on <i>F</i>, with <i>F</i> set to zero for
negative <i>F</i>^2^. The threshold expression of <i>F</i>^2^ >
\s(<i>F</i>^2^) is used only for calculating <i>R</i>-factors(gt) <i>etc</i>.
and is not relevant to the choice of reflections for refinement.
<i>R</i>-factors based on <i>F</i>^2^ are statistically about twice as large
as those based on <i>F</i>, and <i>R</i>- factors based on ALL data will be
even larger.
;
_reflns_number_total     2718
_reflns_number_gt     2480
_reflns_threshold_expression     I>2sigma(I)
_refine_ls_structure_factor_coef     Fsqd
_refine_ls_matrix_type     full
_refine_ls_R_factor_all     0.0430
_refine_ls_R_factor_gt     0.0381
_refine_ls_wR_factor_gt     0.1070
_refine_ls_wR_factor_ref     0.1146
_refine_ls_goodness_of_fit_ref     1.047
_refine_ls_restrained_S_all     1.047
_refine_ls_number_reflns     2718
_refine_ls_number_parameters     211
_refine_ls_number_restraints     1
_refine_ls_hydrogen_treatment     constr
_refine_ls_weighting_scheme     calc
_refine_ls_weighting_details
         'calc w=1/[\s^2^(Fo^2^)+(0.0742P)^2^+0.0491P] where P=(Fo^2^+2Fc^2^)/3'
_atom_sites_solution_hydrogens     geom
_atom_sites_solution_primary     direct
_atom_sites_solution_secondary     difmap
_refine_ls_shift/su_max     0.000
_refine_ls_shift/su_mean     0.000
_refine_diff_density_max     0.252
_refine_diff_density_min     -0.166
_refine_ls_extinction_method     none
_refine_ls_extinction_coef     ?
loop_
    _atom_type_symbol
    _atom_type_description
    _atom_type_scat_dispersion_real
    _atom_type_scat_dispersion_imag
    _atom_type_scat_source
    'C' 'C' 0.0033 0.0016
                         'International Tables Vol C Tables 4.2.6.8 and 6.1.1.4'
    'H' 'H' 0.0000 0.0000
                         'International Tables Vol C Tables 4.2.6.8 and 6.1.1.4'
    'O' 'O' 0.0106 0.0060
                         'International Tables Vol C Tables 4.2.6.8 and 6.1.1.4'
_computing_data_collection     'APEX2 (Bruker, 2007)'
_computing_cell_refinement     'SAINT (Bruker, 2007)'
_computing_data_reduction     'SAINT (Bruker, 2007)'
_computing_structure_solution     'SHELXS97 (Sheldrick, 2008)'
_computing_structure_refinement     'SHELXL97 (Sheldrick, 2008)'
_computing_molecular_graphics     'ORTEP-3 for Windows (Farrugia, 1997)'
_computing_publication_material     'WinGX (Farrugia, 1999)'
loop_
    _atom_site_type_symbol
    _atom_site_label
    _atom_site_fract_x
    _atom_site_fract_y
    _atom_site_fract_z
    _atom_site_U_iso_or_equiv
    _atom_site_adp_type
    _atom_site_calc_flag
    _atom_site_refinement_flags
    _atom_site_occupancy
    _atom_site_disorder_assembly
    _atom_site_disorder_group
    C C14 0.6599(2) -0.1768(2) 1.05001(19) 0.0485(4) Uani d . 1 . .
    H H14A 0.5629 -0.2265 1.0509 0.073 Uiso calc R 1 . .
    H H14B 0.7023 -0.1440 1.1450 0.073 Uiso calc R 1 . .
    H H14C 0.7431 -0.2282 1.0210 0.073 Uiso calc R 1 . .
    C C15 0.6072(3) -0.3610(2) 0.7190(3) 0.0648(5) Uani d . 1 . .
    H H15A 0.7103 -0.3776 0.6906 0.097 Uiso calc R 1 . .
    H H15B 0.5426 -0.4367 0.7113 0.097 Uiso calc R 1 . .
    H H15C 0.6289 -0.3319 0.8172 0.097 Uiso calc R 1 . .
    C C1 0.46449(18) -0.06799(17) 0.82978(17) 0.0403(3) Uani d . 1 . .
    H H1 0.4716 -0.0145 0.7470 0.048 Uiso calc R 1 . .
    C C2 0.3450(2) -0.1765(2) 0.7955(2) 0.0521(4) Uani d . 1 . .
    H H2A 0.2344 -0.1481 0.8005 0.063 Uiso calc R 1 . .
    H H2B 0.3768 -0.2417 0.8675 0.063 Uiso calc R 1 . .
    C C3 0.3418(3) -0.2314(3) 0.6452(3) 0.0644(6) Uani d . 1 . .
    H H3A 0.2744 -0.3068 0.6327 0.077 Uiso calc R 1 . .
    H H3B 0.2905 -0.1712 0.5724 0.077 Uiso calc R 1 . .
    C C4 0.5134(3) -0.2628(2) 0.6226(2) 0.0537(4) Uani d . 1 . .
    C C5 0.5937(2) -0.1649(2) 0.55053(18) 0.0501(4) Uani d . 1 . .
    H H5 0.5264 -0.0892 0.5253 0.060 Uiso calc R 1 . .
    C C6 0.7768(2) -0.14210(17) 0.57840(17) 0.0447(4) Uani d . 1 . .
    H H6 0.8377 -0.2171 0.6195 0.054 Uiso calc R 1 . .
    C C7 0.82874(19) -0.02749(15) 0.67649(15) 0.0366(3) Uani d . 1 . .
    H H7 0.7357 0.0318 0.6601 0.044 Uiso calc R 1 . .
    C C8 0.87578(18) -0.05478(18) 0.83958(15) 0.0393(3) Uani d . 1 . .
    H H8A 0.8723 -0.1449 0.8535 0.047 Uiso calc R 1 . .
    H H8B 0.9894 -0.0279 0.8751 0.047 Uiso calc R 1 . .
    C C9 0.76603(17) 0.00787(16) 0.93218(15) 0.0352(3) Uani d . 1 . .
    H H9 0.8333 0.0204 1.0295 0.042 Uiso calc R 1 . .
    C C10 0.61532(17) -0.06993(15) 0.94522(15) 0.0356(3) Uani d . 1 . .
    C C11 0.9645(2) 0.02787(18) 0.61024(19) 0.0464(4) Uani d . 1 . .
    C C12 0.9353(3) -0.0178(2) 0.4586(2) 0.0559(5) Uani d . 1 . .
    C C13 1.0911(3) 0.1006(3) 0.6654(3) 0.0665(6) Uani d . 1 . .
    H H13A 1.1656 0.1250 0.6091 0.080 Uiso calc R 1 . .
    H H13B 1.1060 0.1276 0.7607 0.080 Uiso calc R 1 . .
    C C16 0.8244(2) 0.22159(18) 0.9006(2) 0.0460(4) Uani d . 1 . .
    C C17 0.7628(3) 0.3407(2) 0.8271(2) 0.0597(5) Uani d . 1 . .
    H H17A 0.7451 0.4011 0.8976 0.090 Uiso calc R 1 . .
    H H17B 0.6600 0.3254 0.7600 0.090 Uiso calc R 1 . .
    H H17C 0.8432 0.3726 0.7760 0.090 Uiso calc R 1 . .
    O O1 0.5260(3) -0.2753(2) 0.47208(17) 0.0731(5) Uani d . 1 . .
    O O2 0.47027(14) -0.00130(14) 0.96360(14) 0.0473(3) Uani d . 1 . .
    O O3 0.8194(2) -0.10899(18) 0.44012(14) 0.0622(4) Uani d . 1 . .
    O O4 0.9965(3) 0.0176(3) 0.36135(19) 0.0840(6) Uani d . 1 . .
    O O5 0.71087(14) 0.12924(11) 0.87370(13) 0.0387(2) Uani d . 1 . .
    O O6 0.96035(19) 0.20593(19) 0.9760(2) 0.0711(5) Uani d . 1 . .
loop_
    _atom_site_aniso_label
    _atom_site_aniso_U_11
    _atom_site_aniso_U_22
    _atom_site_aniso_U_33
    _atom_site_aniso_U_12
    _atom_site_aniso_U_13
    _atom_site_aniso_U_23
    C14 0.0535(9) 0.0498(10) 0.0430(8) 0.0018(8) 0.0119(7) 0.0129(7)
    C15 0.0920(16) 0.0371(9) 0.0689(13) 0.0029(10) 0.0251(12) 0.0000(9)
    C1 0.0353(6) 0.0393(7) 0.0477(7) 0.0015(6) 0.0119(5) 0.0030(6)
    C2 0.0378(7) 0.0526(10) 0.0660(11) -0.0065(7) 0.0109(7) 0.0037(9)
    C3 0.0513(10) 0.0673(14) 0.0683(12) -0.0167(10) -0.0022(9) -0.0061(11)
    C4 0.0654(11) 0.0462(10) 0.0474(9) -0.0088(8) 0.0072(8) -0.0093(7)
    C5 0.0593(9) 0.0500(10) 0.0377(7) -0.0004(8) 0.0028(7) 0.0003(7)
    C6 0.0588(9) 0.0410(8) 0.0367(7) 0.0087(7) 0.0156(6) 0.0014(6)
    C7 0.0414(6) 0.0376(7) 0.0331(6) 0.0092(5) 0.0134(5) 0.0039(5)
    C8 0.0379(6) 0.0472(8) 0.0340(6) 0.0098(6) 0.0105(5) 0.0069(6)
    C9 0.0367(6) 0.0383(7) 0.0307(5) -0.0009(5) 0.0077(4) -0.0002(5)
    C10 0.0374(6) 0.0353(7) 0.0366(6) 0.0030(5) 0.0135(5) 0.0008(5)
    C11 0.0546(8) 0.0436(8) 0.0470(8) 0.0113(7) 0.0244(7) 0.0111(7)
    C12 0.0688(11) 0.0586(12) 0.0482(9) 0.0182(10) 0.0303(8) 0.0098(8)
    C13 0.0757(14) 0.0592(13) 0.0730(13) -0.0089(11) 0.0347(11) 0.0052(11)
    C16 0.0531(9) 0.0411(8) 0.0491(8) -0.0111(7) 0.0231(7) -0.0132(7)
    C17 0.0799(13) 0.0397(9) 0.0674(12) -0.0121(10) 0.0336(10) -0.0033(9)
    O1 0.0935(12) 0.0769(12) 0.0452(8) -0.0166(11) 0.0059(7) -0.0190(8)
    O2 0.0473(6) 0.0429(6) 0.0586(7) 0.0051(5) 0.0267(5) -0.0034(6)
    O3 0.0873(10) 0.0679(10) 0.0372(6) 0.0057(9) 0.0268(6) -0.0042(6)
    O4 0.1043(14) 0.1021(15) 0.0613(9) 0.0130(13) 0.0531(10) 0.0150(11)
    O5 0.0410(5) 0.0329(5) 0.0432(5) -0.0035(4) 0.0110(4) -0.0027(4)
    O6 0.0544(8) 0.0626(10) 0.0909(13) -0.0184(8) 0.0025(8) -0.0182(9)
_geom_special_details
;
All e.s.d.'s (except the e.s.d. in the dihedral angle between two l.s. planes)
are estimated using the full covariance matrix. The cell e.s.d.'s are taken
into account individually in the estimation of e.s.d.'s in distances, angles
and torsion angles; correlations between e.s.d.'s in cell parameters are only
used when they are defined by crystal symmetry. An approximate (isotropic)
treatment of cell e.s.d.'s is used for estimating e.s.d.'s involving l.s.
planes.
;
loop_
    _geom_bond_atom_site_label_1
    _geom_bond_atom_site_label_2
    _geom_bond_site_symmetry_2
    _geom_bond_distance
    _geom_bond_publ_flag
    C14 C10 . 1.504(2) ?
    C14 H14A . 0.9600 ?
    C14 H14B . 0.9600 ?
    C14 H14C . 0.9600 ?
    C15 C4 . 1.493(3) ?
    C15 H15A . 0.9600 ?
    C15 H15B . 0.9600 ?
    C15 H15C . 0.9600 ?
    C1 O2 . 1.444(2) ?
    C1 C10 . 1.474(2) ?
    C1 C2 . 1.508(3) ?
    C1 H1 . 0.9800 ?
    C2 C3 . 1.534(3) ?
    C2 H2A . 0.9700 ?
    C2 H2B . 0.9700 ?
    C3 C4 . 1.511(3) ?
    C3 H3A . 0.9700 ?
    C3 H3B . 0.9700 ?
    C4 O1 . 1.456(3) ?
    C4 C5 . 1.476(3) ?
    C5 O1 . 1.439(3) ?
    C5 C6 . 1.496(3) ?
    C5 H5 . 0.9800 ?
    C6 O3 . 1.467(2) ?
    C6 C7 . 1.539(2) ?
    C6 H6 . 0.9800 ?
    C7 C11 . 1.511(2) ?
    C7 C8 . 1.5386(19) ?
    C7 H7 . 0.9800 ?
    C8 C9 . 1.537(2) ?
    C8 H8A . 0.9700 ?
    C8 H8B . 0.9700 ?
    C9 O5 . 1.442(2) ?
    C9 C10 . 1.519(2) ?
    C9 H9 . 0.9800 ?
    C10 O2 . 1.4419(18) ?
    C11 C13 . 1.316(3) ?
    C11 C12 . 1.486(3) ?
    C12 O4 . 1.199(2) ?
    C12 O3 . 1.348(3) ?
    C13 H13A . 0.9300 ?
    C13 H13B . 0.9300 ?
    C16 O6 . 1.207(3) ?
    C16 O5 . 1.345(2) ?
    C16 C17 . 1.484(3) ?
    C17 H17A . 0.9600 ?
    C17 H17B . 0.9600 ?
    C17 H17C . 0.9600 ?
loop_
    _geom_angle_atom_site_label_1
    _geom_angle_atom_site_label_2
    _geom_angle_atom_site_label_3
    _geom_angle_site_symmetry_1
    _geom_angle_site_symmetry_3
    _geom_angle
    _geom_angle_publ_flag
    C10 C14 H14A . . 109.5 ?
    C10 C14 H14B . . 109.5 ?
    H14A C14 H14B . . 109.5 ?
    C10 C14 H14C . . 109.5 ?
    H14A C14 H14C . . 109.5 ?
    H14B C14 H14C . . 109.5 ?
    C4 C15 H15A . . 109.5 ?
    C4 C15 H15B . . 109.5 ?
    H15A C15 H15B . . 109.5 ?
    C4 C15 H15C . . 109.5 ?
    H15A C15 H15C . . 109.5 ?
    H15B C15 H15C . . 109.5 ?
    O2 C1 C10 . . 59.23(10) ?
    O2 C1 C2 . . 117.75(14) ?
    C10 C1 C2 . . 124.07(16) ?
    O2 C1 H1 . . 114.7 ?
    C10 C1 H1 . . 114.7 ?
    C2 C1 H1 . . 114.7 ?
    C1 C2 C3 . . 112.05(17) ?
    C1 C2 H2A . . 109.2 ?
    C3 C2 H2A . . 109.2 ?
    C1 C2 H2B . . 109.2 ?
    C3 C2 H2B . . 109.2 ?
    H2A C2 H2B . . 107.9 ?
    C4 C3 C2 . . 112.34(16) ?
    C4 C3 H3A . . 109.1 ?
    C2 C3 H3A . . 109.1 ?
    C4 C3 H3B . . 109.1 ?
    C2 C3 H3B . . 109.1 ?
    H3A C3 H3B . . 107.9 ?
    O1 C4 C5 . . 58.81(14) ?
    O1 C4 C15 . . 113.58(19) ?
    C5 C4 C15 . . 123.53(19) ?
    O1 C4 C3 . . 114.76(18) ?
    C5 C4 C3 . . 115.6(2) ?
    C15 C4 C3 . . 116.7(2) ?
    O1 C5 C4 . . 59.90(14) ?
    O1 C5 C6 . . 119.44(19) ?
    C4 C5 C6 . . 124.49(17) ?
    O1 C5 H5 . . 114.1 ?
    C4 C5 H5 . . 114.1 ?
    C6 C5 H5 . . 114.1 ?
    O3 C6 C5 . . 107.57(14) ?
    O3 C6 C7 . . 105.02(14) ?
    C5 C6 C7 . . 112.25(14) ?
    O3 C6 H6 . . 110.6 ?
    C5 C6 H6 . . 110.6 ?
    C7 C6 H6 . . 110.6 ?
    C11 C7 C8 . . 115.88(14) ?
    C11 C7 C6 . . 101.30(13) ?
    C8 C7 C6 . . 115.81(14) ?
    C11 C7 H7 . . 107.8 ?
    C8 C7 H7 . . 107.8 ?
    C6 C7 H7 . . 107.8 ?
    C9 C8 C7 . . 115.78(12) ?
    C9 C8 H8A . . 108.3 ?
    C7 C8 H8A . . 108.3 ?
    C9 C8 H8B . . 108.3 ?
    C7 C8 H8B . . 108.3 ?
    H8A C8 H8B . . 107.4 ?
    O5 C9 C10 . . 108.82(11) ?
    O5 C9 C8 . . 110.26(12) ?
    C10 C9 C8 . . 113.44(13) ?
    O5 C9 H9 . . 108.1 ?
    C10 C9 H9 . . 108.1 ?
    C8 C9 H9 . . 108.1 ?
    O2 C10 C1 . . 59.36(10) ?
    O2 C10 C14 . . 113.50(13) ?
    C1 C10 C14 . . 123.48(15) ?
    O2 C10 C9 . . 116.46(13) ?
    C1 C10 C9 . . 120.62(13) ?
    C14 C10 C9 . . 112.01(13) ?
    C13 C11 C12 . . 122.04(18) ?
    C13 C11 C7 . . 131.20(19) ?
    C12 C11 C7 . . 106.75(17) ?
    O4 C12 O3 . . 121.8(2) ?
    O4 C12 C11 . . 129.0(3) ?
    O3 C12 C11 . . 109.18(15) ?
    C11 C13 H13A . . 120.0 ?
    C11 C13 H13B . . 120.0 ?
    H13A C13 H13B . . 120.0 ?
    O6 C16 O5 . . 122.27(19) ?
    O6 C16 C17 . . 125.43(18) ?
    O5 C16 C17 . . 112.30(16) ?
    C16 C17 H17A . . 109.5 ?
    C16 C17 H17B . . 109.5 ?
    H17A C17 H17B . . 109.5 ?
    C16 C17 H17C . . 109.5 ?
    H17A C17 H17C . . 109.5 ?
    H17B C17 H17C . . 109.5 ?
    C5 O1 C4 . . 61.28(13) ?
    C10 O2 C1 . . 61.41(10) ?
    C12 O3 C6 . . 110.63(14) ?
    C16 O5 C9 . . 115.58(13) ?
data_global
_journal_date_recd_electronic     2010-11-11
_journal_date_accepted     2010-11-16
_journal_name_full     'Acta Crystallographica, Section E'
_journal_year     2010
_journal_volume     66
_journal_issue     12
_journal_page_first     o3239
_journal_page_last     o3239
_journal_paper_category     QO
_journal_coeditor_code     FJ2367
_publ_contact_author_name     'Professor Mohamed Akssira'
_publ_contact_author_address
;
Laboratoire de Chimie Bioorganique et Analytique,
URAC 22. B.P. 146, FSTM, Universit\'e Hassan II
Mohammedia-Casablanca 20810 Mohammedia, Morocco.
;
_publ_contact_author_email     'makssira@gmail.com'
_publ_contact_author_fax     '0021224437408'
_publ_contact_author_phone     '0021224434649'
_publ_section_title
;
9\a-Acetoxy-1\b,10\a-epoxyparthenolide
;
loop_
    _publ_author_name
    _publ_author_address
    'Mohamed Moumou'
;
Laboratoire de Chimie Bioorganique et Analytique,
URAC 22, BP 146, FSTM, Universit\'e Hassan II
Mohammedia-Casablanca 20810 Mohammedia, Morocco
;
    'Mohamed Akssira'
;
Laboratoire de Chimie Bioorganique et Analytique,
URAC 22, BP 146, FSTM, Universit\'e Hassan II
Mohammedia-Casablanca 20810 Mohammedia, Morocco
;
    'El Hakmaoui, Ahmed '
;
Laboratoire de Chimie Bioorganique et Analytique,
URAC 22, BP 146, FSTM, Universit\'e Hassan II
Mohammedia-Casablanca 20810 Mohammedia, Morocco
;
    'Lahcen Elammari'
;
Laboratoire de Chimie du Solide Appliqu\'ee
Facult\'e des Sciences
Avenue Ibn Battouta B.P. 1014 Rabat, Morocco
;
    'Ahmed Benharref'
;
Laboratoire de Chimie des Substances Naturelles
URAC16, Facult\'e des Sciences Semlalia,
BP 2390 Bd My Abdellah,
40000 Marrakech
Morocco
;
    'Moha Berraho'
;
Laboratoire de Chimie des Substances Naturelles
URAC16, Facult\'e des Sciences Semlalia,
BP 2390 Bd My Abdellah,
40000 Marrakech
Morocco
;
