# Supplementary material for: 9α-Acet­oxy-1β,10α-ep­oxy­parthenolide
Source: Acta Crystallogr Sect E Struct Rep Online. 2010 Nov 20;66(Pt 12):o3239. doi: 10.1107/S1600536810047471 (PMC3011600; doi:10.1107/S1600536810047471)
Supplement: Supplementary file 2 [file e-66-o3239-Isup2.hkl]

#
# h,k,l, Fc-squared, Fo-squared, sigma(Fo-squared) and status flag
#
data_I
_shelx_title ' el_moh_r71 in P 1 21 1'
_shelx_refln_list_code          4
_shelx_F_calc_maximum       62.43
_exptl_crystal_F_000       344.00
_reflns_d_resolution_high  0.6890
 
loop_
 _symmetry_equiv_pos_as_xyz
 'x, y, z'
 '-x, y+1/2, -z'
 
_cell_length_a     8.2390
_cell_length_b    10.6482
_cell_length_c     9.4633
_cell_angle_alpha  90.000
_cell_angle_beta  102.039
_cell_angle_gamma  90.000
 
_shelx_F_squared_multiplier     1.000
 
loop_
 _refln_index_h
 _refln_index_k
 _refln_index_l
 _refln_F_squared_calc
 _refln_F_squared_meas
 _refln_F_squared_sigma
 _refln_observed_status
   2   0   0      212.98      258.69      3.05 o
   3   0   0       44.67       42.81      0.71 o
   4   0   0      224.37      225.10      3.06 o
   5   0   0        6.34        9.15      0.24 o
   6   0   0       99.89       91.79      1.33 o
   7   0   0       30.58       28.05      0.73 o
   8   0   0        1.38        0.78      0.21 o
   9   0   0        0.57        0.08      0.22 o
  10   0   0        4.26        3.34      0.39 o
  11   0   0        0.01        0.27      0.36 o
   1   1   0     2352.49     2263.63     67.13 o
   2   1   0     1093.14     1147.15     10.19 o
   3   1   0      532.09      566.95      5.02 o
   4   1   0      546.98      598.52      5.99 o
   5   1   0       26.43       27.12      0.33 o
   6   1   0      138.15      138.55      1.38 o
   7   1   0       45.03       39.68      0.52 o
   8   1   0       72.91       73.12      0.93 o
   9   1   0        3.66        3.52      0.23 o
  10   1   0        3.33        4.00      0.25 o
  11   1   0        0.81        1.74      0.28 o
   0   2   0     1306.83     1359.98     20.89 o
   1   2   0     2271.03     2329.19     23.76 o
   2   2   0     1061.26     1138.04     10.11 o
   3   2   0      369.05      384.67      3.42 o
   4   2   0      174.98      185.87      1.78 o
   5   2   0      101.61      102.20      1.02 o
   6   2   0       31.93       31.02      0.36 o
   7   2   0       46.81       44.08      0.56 o
   8   2   0        6.61        5.69      0.21 o
   9   2   0       11.33       10.95      0.33 o
  10   2   0        2.95        3.23      0.24 o
  11   2   0        0.21        0.53      0.34 o
   1   3   0     1162.40     1245.90     13.40 o
   2   3   0      652.62      673.89      7.34 o
   3   3   0      246.13      249.16      2.37 o
   4   3   0       35.23       38.92      0.43 o
   5   3   0      235.47      240.64      2.31 o
   6   3   0      191.98      188.35      1.84 o
   7   3   0       28.27       27.26      0.37 o
   8   3   0        4.42        4.63      0.20 o
   9   3   0        4.35        4.65      0.25 o
  10   3   0        2.12        2.40      0.24 o
  11   3   0        4.15        4.69      0.33 o
   0   4   0      438.27      466.05      7.12 o
   1   4   0       20.51       31.99      0.46 o
   2   4   0     2208.29     2374.85     26.00 o
   3   4   0      590.21      642.98      6.50 o
   4   4   0      202.40      206.85      1.99 o
   5   4   0        2.11        2.73      0.15 o
   6   4   0       76.21       72.18      0.83 o
   7   4   0       31.83       31.16      0.49 o
   8   4   0        0.29        0.18      0.16 o
   9   4   0       16.00       16.66      0.45 o
  10   4   0        7.45        8.77      0.34 o
  11   4   0        1.21        1.48      0.28 o
   1   5   0        8.60        9.90      0.36 o
   2   5   0      444.23      485.63      6.48 o
   3   5   0       85.71      102.46      1.11 o
   4   5   0       89.68       93.74      0.96 o
   5   5   0       28.50       25.77      0.43 o
   6   5   0      108.30      107.24      1.18 o
   7   5   0        6.58        5.56      0.23 o
   8   5   0       11.45       10.45      0.41 o
   9   5   0        0.11        0.04      0.19 o
  10   5   0        2.62        1.99      0.28 o
  11   5   0        2.57        2.71      0.31 o
   0   6   0      310.08      338.39      5.20 o
   1   6   0      172.36      177.55      2.18 o
   2   6   0      103.97      112.91      1.45 o
   3   6   0      208.77      225.62      2.78 o
   4   6   0      263.14      254.31      2.87 o
   5   6   0      100.48       95.10      0.99 o
   6   6   0        6.26        5.26      0.27 o
   7   6   0        3.46        4.20      0.22 o
   8   6   0        0.27        0.58      0.21 o
   9   6   0        3.47        3.37      0.25 o
  10   6   0        3.14        3.28      0.31 o
   1   7   0       13.96       17.31      0.29 o
   2   7   0       21.49       21.38      0.40 o
   3   7   0       54.09       57.46      0.82 o
   4   7   0        9.53       11.87      0.29 o
   5   7   0       56.96       53.90      0.72 o
   6   7   0       11.97       10.95      0.33 o
   7   7   0        5.05        4.81      0.25 o
   8   7   0        7.91        9.08      0.44 o
   9   7   0        4.47        5.13      0.44 o
  10   7   0        1.52        1.59      0.32 o
   0   8   0      284.10      306.26      4.23 o
   1   8   0        1.44        1.16      0.13 o
   2   8   0        8.62        7.53      0.27 o
   3   8   0       94.05       92.15      1.25 o
   4   8   0       95.66       89.09      1.22 o
   5   8   0        8.31        9.89      0.31 o
   6   8   0        1.85        2.12      0.19 o
   7   8   0        5.38        4.99      0.26 o
   8   8   0        3.51        3.25      0.28 o
   9   8   0        2.53        2.27      0.34 o
  10   8   0        0.50       -0.58      0.58 o
   1   9   0       18.46       18.99      0.31 o
   2   9   0       59.00       59.84      0.88 o
   3   9   0       84.53       78.68      1.38 o
   4   9   0       18.41       16.01      0.43 o
   5   9   0        5.97        5.66      0.26 o
   6   9   0       10.91       11.36      0.35 o
   7   9   0        6.85        7.41      0.36 o
   8   9   0        2.75        2.59      0.34 o
   9   9   0        0.13       -0.04      0.29 o
   0  10   0      223.71      223.55      8.93 o
   1  10   0       66.37       65.65      1.11 o
   2  10   0       16.37       17.33      0.58 o
   3  10   0       12.72       12.91      0.44 o
   4  10   0        5.75        5.37      0.35 o
   5  10   0        0.25        0.36      0.25 o
   6  10   0        0.43        0.03      0.26 o
   7  10   0        0.11        0.16      0.41 o
   8  10   0        3.38        3.17      0.44 o
   1  11   0        7.94        8.20      0.36 o
   2  11   0       27.63       27.43      1.09 o
   3  11   0        3.94        4.15      0.34 o
   4  11   0        4.38        4.76      0.43 o
   5  11   0        0.17       -0.10      0.27 o
   6  11   0        5.23        6.07      0.44 o
   7  11   0        4.27        4.44      0.49 o
   8  11   0        5.56        7.05      0.55 o
   0  12   0        2.69        1.73      0.38 o
   1  12   0       31.66       33.51      0.75 o
   2  12   0        2.56        1.94      0.31 o
   3  12   0        3.18        3.07      0.36 o
   4  12   0        3.53        3.82      0.47 o
   5  12   0        0.24       -0.26      0.31 o
   6  12   0        6.17        6.63      0.81 o
   7  12   0        5.27        4.99      0.88 o
   1  13   0        0.84        1.11      0.33 o
   2  13   0        1.42        1.63      0.34 o
   3  13   0        0.26        0.25      0.66 o
   4  13   0        1.61        1.01      0.35 o
   5  13   0        1.28        1.85      0.38 o
   6  13   0        8.71        9.13      0.65 o
   0  14   0        9.78       10.06      0.97 o
   1  14   0        6.41        7.14      0.51 o
   2  14   0        2.77        2.95      0.52 o
   3  14   0        6.66        7.94      0.53 o
   4  14   0        1.51        1.47      0.39 o
   1  15   0        1.87        1.06      0.52 o
   2  15   0        1.67        1.31      0.41 o
 -11   0   1        4.08        4.85      0.43 o
 -10   0   1        0.83        0.68      0.25 o
  -9   0   1        0.04       -0.20      0.20 o
  -8   0   1      134.73      136.29      2.25 o
  -7   0   1       14.43       13.92      0.38 o
  -6   0   1        3.30        4.25      0.18 o
  -5   0   1        9.76        8.21      0.19 o
  -4   0   1      116.17      136.72      1.89 o
  -3   0   1        0.97        1.31      0.11 o
  -2   0   1       89.18       75.88      1.21 o
  -1   0   1      205.99      183.73      8.81 o
   0   0   1        4.26       -0.02      0.02 o
   1   0   1     2118.73     2012.81     58.26 o
   2   0   1     1332.51     1355.55     18.21 o
   3   0   1      617.19      626.69      8.39 o
   4   0   1       63.42       52.86      0.79 o
   5   0   1       65.05       59.95      0.91 o
   6   0   1        8.20        8.30      0.29 o
   7   0   1       36.12       31.03      0.60 o
   8   0   1       31.80       31.63      0.91 o
   9   0   1        2.81        2.53      0.40 o
  10   0   1        2.61        2.85      0.50 o
  11   0   1        1.45        2.33      0.44 o
 -11   1   1        0.20        0.76      0.25 o
 -10   1   1       12.05       12.99      0.34 o
  -9   1   1        2.45        3.12      0.18 o
  -8   1   1       25.30       22.77      0.39 o
  -7   1   1       89.83       90.19      1.07 o
  -6   1   1       23.94       21.86      0.26 o
  -5   1   1      255.03      258.55      2.45 o
  -4   1   1      763.07      821.05      7.70 o
  -3   1   1      167.31      176.49      1.68 o
  -2   1   1     1199.08     1244.97     10.03 o
  -1   1   1       12.48       13.23      0.13 o
   0   1   1     1872.89     1613.58     29.68 o
   1   1   1     3897.42     3935.32     66.86 o
   2   1   1      229.41      237.16      2.27 o
   3   1   1      423.92      456.55      4.34 o
   4   1   1       84.26       86.80      0.88 o
   5   1   1      319.27      316.75      3.05 o
   6   1   1        5.87        6.21      0.17 o
   7   1   1       95.72       93.35      0.99 o
   8   1   1        2.10        1.75      0.17 o
   9   1   1        4.77        4.26      0.24 o
  10   1   1        0.54        0.71      0.26 o
  11   1   1        1.35        1.89      0.30 o
 -11   2   1        2.57        2.99      0.25 o
 -10   2   1        7.68        8.21      0.30 o
  -9   2   1       15.19       16.83      0.35 o
  -8   2   1       57.41       54.01      0.71 o
  -7   2   1       93.45       85.58      0.94 o
  -6   2   1        5.41        5.85      0.15 o
  -5   2   1      376.81      398.80      3.69 o
  -4   2   1      327.67      364.57      3.68 o
  -3   2   1     1101.80     1188.72     11.94 o
  -2   2   1     2445.40     2561.88     25.13 o
  -1   2   1     3836.11     4012.66     69.12 o
   0   2   1       64.83       79.08      1.11 o
   2   2   1      209.17      205.29      2.10 o
   3   2   1      609.19      673.94      6.32 o
   4   2   1        4.42        6.42      0.18 o
   5   2   1       26.22       22.58      0.31 o
   6   2   1       22.96       20.28      0.31 o
   7   2   1       11.81        9.82      0.26 o
   8   2   1       35.46       33.92      0.54 o
   9   2   1        6.97        8.89      0.32 o
  10   2   1        4.67        6.08      0.34 o
  11   2   1        0.44        0.29      0.28 o
 -11   3   1        0.86        0.79      0.25 o
 -10   3   1       10.77       11.07      0.36 o
  -9   3   1        3.72        4.51      0.20 o
  -8   3   1       13.89       12.82      0.29 o
  -7   3   1      150.89      141.61      1.62 o
  -6   3   1       65.74       59.69      0.68 o
  -5   3   1      125.09      129.08      1.19 o
  -4   3   1      234.18      251.58      3.50 o
  -3   3   1      665.97      723.49      6.79 o
  -2   3   1      149.07      145.48      1.40 o
  -1   3   1      194.77      218.28      2.55 o
   0   3   1       62.53       70.62      1.28 o
   1   3   1      389.69      400.06      3.76 o
   2   3   1       50.39       51.36      0.62 o
   3   3   1     1015.75     1098.80     10.28 o
   4   3   1      167.60      171.06      1.66 o
   5   3   1       60.50       64.41      0.69 o
   6   3   1       22.58       18.57      0.34 o
   7   3   1      132.50      125.41      1.39 o
   8   3   1        7.38        6.26      0.26 o
   9   3   1        6.15        6.97      0.39 o
  10   3   1        3.16        3.24      0.30 o
  11   3   1        1.76        2.26      0.31 o
 -11   4   1        3.00        3.04      0.26 o
 -10   4   1        1.30        2.12      0.23 o
  -9   4   1        8.42        8.41      0.30 o
  -8   4   1        3.23        2.96      0.20 o
  -7   4   1        8.60        8.34      0.24 o
  -6   4   1        7.41        5.14      0.17 o
  -5   4   1       78.31       89.62      0.86 o
  -4   4   1       55.25       49.46      0.53 o
  -3   4   1      544.26      595.93      5.26 o
  -2   4   1      305.33      325.83      3.90 o
  -1   4   1      599.76      600.25      7.13 o
   0   4   1      240.31      265.14      3.18 o
   1   4   1       43.73       45.70      0.51 o
   2   4   1     1148.89     1303.68     14.26 o
   3   4   1      417.41      420.62      4.28 o
   4   4   1       45.57       48.10      0.53 o
   5   4   1      406.83      397.19      3.78 o
   6   4   1       36.33       31.90      0.45 o
   7   4   1       27.72       26.26      0.49 o
   8   4   1        1.72        1.63      0.23 o
   9   4   1        3.21        2.99      0.27 o
  10   4   1        0.09       -0.10      0.33 o
  11   4   1        0.01       -0.27      0.27 o
 -11   5   1        1.07        1.60      0.27 o
 -10   5   1       14.18       16.20      0.43 o
  -9   5   1        0.88        0.64      0.18 o
  -8   5   1        3.50        3.64      0.23 o
  -7   5   1       71.45       71.58      0.89 o
  -6   5   1        0.14        0.73      0.12 o
  -5   5   1       74.86       72.70      0.77 o
  -4   5   1        4.36        3.62      0.13 o
  -3   5   1       24.96       33.11      0.64 o
  -2   5   1      194.22      199.50      2.43 o
  -1   5   1      281.13      320.61      3.84 o
   0   5   1      230.01      253.14      3.85 o
   1   5   1      115.41      125.59      1.31 o
   2   5   1       69.61       86.97      1.62 o
   3   5   1      180.19      183.89      2.11 o
   4   5   1       71.70       85.11      0.88 o
   5   5   1       54.14       46.88      0.55 o
   6   5   1       74.62       76.76      1.08 o
   7   5   1       11.23       10.95      0.31 o
   8   5   1       17.00       18.24      0.44 o
   9   5   1        0.61        0.39      0.25 o
  10   5   1        2.53        3.14      0.32 o
 -10   6   1        1.33        1.80      0.24 o
  -9   6   1        9.35       10.16      0.38 o
  -8   6   1       29.59       27.80      0.58 o
  -7   6   1       18.32       18.88      0.39 o
  -6   6   1       39.81       38.49      0.51 o
  -5   6   1       41.52       36.33      0.48 o
  -4   6   1       24.38       30.06      0.41 o
  -3   6   1      101.13      109.22      1.39 o
  -2   6   1        5.32        6.91      0.21 o
  -1   6   1       94.63       89.60      1.03 o
   0   6   1      199.04      197.91      2.21 o
   1   6   1      555.33      617.92      6.19 o
   2   6   1       11.17       12.28      0.28 o
   3   6   1       31.73       37.32      0.53 o
   4   6   1      131.31      141.88      2.23 o
   5   6   1      120.23      115.31      1.27 o
   6   6   1       31.08       29.07      0.54 o
   7   6   1       15.92       15.02      0.40 o
   8   6   1        2.77        3.35      0.26 o
   9   6   1       12.04       12.82      0.47 o
  10   6   1        2.35        2.74      0.40 o
 -10   7   1        0.43        0.46      0.22 o
  -9   7   1        0.78        0.72      0.23 o
  -8   7   1        1.59        1.68      0.28 o
  -7   7   1        8.94        8.61      0.38 o
  -6   7   1       19.26       18.80      0.37 o
  -5   7   1        0.95        1.26      0.15 o
  -4   7   1       39.24       43.78      0.68 o
  -3   7   1      121.47      121.95      1.56 o
  -2   7   1       33.88       39.14      0.59 o
  -1   7   1       59.03       63.13      0.76 o
   0   7   1      119.02      120.17      1.44 o
   1   7   1      137.88      142.07      1.64 o
   2   7   1       38.98       38.66      0.60 o
   3   7   1      156.76      161.46      2.05 o
   4   7   1       62.03       56.05      0.76 o
   5   7   1       26.32       25.08      0.44 o
   6   7   1       17.10       14.11      0.39 o
   7   7   1       15.43       15.81      0.41 o
   8   7   1        2.30        2.87      0.28 o
   9   7   1        3.39        3.44      0.32 o
  10   7   1        1.11        0.95      0.37 o
 -10   8   1        2.89        3.10      0.39 o
  -9   8   1        0.37       -0.01      0.23 o
  -8   8   1        3.30        4.01      0.28 o
  -7   8   1       21.80       22.34      0.53 o
  -6   8   1       30.14       26.91      0.61 o
  -5   8   1        1.96        1.73      0.31 o
  -4   8   1       70.62       65.92      1.06 o
  -3   8   1       33.87       32.08      0.67 o
  -2   8   1      115.56      108.31      1.41 o
  -1   8   1      161.85      160.48      2.16 o
   0   8   1       61.97       62.15      0.79 o
   1   8   1      104.11      100.27      1.20 o
   2   8   1       26.42       24.54      0.48 o
   3   8   1       64.62       61.96      1.12 o
   4   8   1       41.68       32.41      0.57 o
   5   8   1       23.21       20.10      0.39 o
   6   8   1       19.94       18.35      0.67 o
   7   8   1        1.27        1.35      0.25 o
   8   8   1        0.93        0.98      0.30 o
   9   8   1        0.14       -0.30      0.30 o
  -9   9   1        1.68        1.50      0.32 o
  -8   9   1        1.31        0.80      0.25 o
  -7   9   1        6.64        6.15      0.51 o
  -6   9   1        4.93        5.19      0.25 o
  -5   9   1       19.42       16.14      0.39 o
  -4   9   1       28.66       24.62      0.56 o
  -3   9   1       57.20       61.69      0.93 o
  -2   9   1       20.07       19.85      0.34 o
  -1   9   1       62.39       59.27      0.85 o
   0   9   1        2.20        2.72      0.18 o
   1   9   1       57.91       52.57      0.78 o
   2   9   1       38.02       33.90      0.67 o
   3   9   1        3.94        3.22      0.25 o
   4   9   1        2.82        3.50      0.25 o
   5   9   1       17.91       16.66      0.56 o
   6   9   1        1.43        1.61      0.29 o
   7   9   1        1.63        2.17      0.29 o
   8   9   1        1.38        1.19      0.31 o
   9   9   1        2.11        1.70      0.33 o
  -9  10   1        1.38        1.48      0.39 o
  -8  10   1        1.52        1.53      0.46 o
  -7  10   1        9.10        8.48      0.55 o
  -6  10   1        2.48        2.41      0.23 o
  -5  10   1        4.72        4.84      0.26 o
  -4  10   1       18.46       16.63      0.52 o
  -3  10   1        7.04        6.28      0.34 o
  -2  10   1       77.28       77.23      1.09 o
  -1  10   1       83.99       81.72      1.40 o
   0  10   1       74.47       71.57      1.02 o
   1  10   1        6.45        6.70      0.25 o
   2  10   1       57.51       53.53      0.82 o
   3  10   1        0.61        0.51      0.22 o
   4  10   1       27.41       25.91      0.71 o
   5  10   1        4.51        4.07      0.36 o
   6  10   1        0.16        0.32      0.28 o
   7  10   1        4.97        5.96      0.42 o
   8  10   1        6.33        6.83      0.53 o
  -8  11   1        2.28        2.65      0.43 o
  -7  11   1        1.24        1.67      0.40 o
  -6  11   1       17.00       17.01      0.53 o
  -5  11   1        0.24        0.03      0.29 o
  -4  11   1        2.66        2.30      0.32 o
  -3  11   1       11.05       10.94      0.73 o
  -2  11   1        4.18        4.61      0.35 o
  -1  11   1       33.50       32.71      0.71 o
   0  11   1       22.71       23.26      0.59 o
   1  11   1       22.83       21.11      0.56 o
   2  11   1       33.04       33.99      0.73 o
   3  11   1        9.68        9.54      0.46 o
   4  11   1        0.23        0.18      0.28 o
   5  11   1        7.52        7.72      0.45 o
   6  11   1        1.96        2.37      0.53 o
   7  11   1        7.24        7.77      0.70 o
  -7  12   1       11.43       11.80      0.69 o
  -6  12   1        2.66        2.96      0.38 o
  -5  12   1        4.89        5.54      0.37 o
  -4  12   1        1.89        1.90      0.34 o
  -3  12   1       21.48       22.78      0.72 o
  -2  12   1        5.69        6.14      0.40 o
  -1  12   1       21.05       21.45      0.70 o
   0  12   1        4.36        4.05      0.31 o
   1  12   1        1.73        2.15      0.30 o
   2  12   1        2.58        2.93      0.30 o
   3  12   1        1.19        1.05      0.31 o
   4  12   1        5.16        5.35      0.42 o
   5  12   1        0.39       -0.14      0.40 o
   6  12   1        2.05        3.12      0.41 o
   7  12   1        3.15        3.28      0.49 o
  -6  13   1        5.57        5.42      0.91 o
  -5  13   1        4.93        5.98      0.40 o
  -4  13   1        0.79        0.61      0.34 o
  -3  13   1        3.42        3.73      0.52 o
  -2  13   1        0.49        0.48      0.33 o
  -1  13   1        4.14        3.89      0.40 o
   0  13   1        1.78        1.31      0.29 o
   1  13   1        0.13       -0.02      0.27 o
   2  13   1        3.24        3.49      0.39 o
   3  13   1        0.79        0.42      0.33 o
   4  13   1        3.20        2.55      0.42 o
   5  13   1        1.60        1.44      0.39 o
   6  13   1        3.89        5.19      0.48 o
  -5  14   1        0.65       -0.12      0.32 o
  -4  14   1        3.04        2.52      0.56 o
  -3  14   1        2.18        2.34      0.49 o
  -2  14   1        0.06       -0.31      0.41 o
  -1  14   1        2.98        3.15      0.41 o
   0  14   1       12.70       13.14      0.99 o
   1  14   1        6.21        5.28      0.47 o
   2  14   1        5.65        5.37      0.46 o
   3  14   1        3.98        3.63      0.45 o
   4  14   1        3.80        3.96      0.46 o
  -2  15   1        0.53        0.32      0.39 o
  -1  15   1        7.07        8.41      0.59 o
   0  15   1        0.54        0.99      0.49 o
   1  15   1        4.08        3.50      0.56 o
   2  15   1        0.93        0.08      0.47 o
 -11   0   2        1.01        1.88      0.28 o
 -10   0   2        0.36        0.14      0.22 o
  -9   0   2       27.79       28.65      0.64 o
  -8   0   2        3.31        2.33      0.22 o
  -7   0   2      132.21      123.31      2.02 o
  -6   0   2        2.28        1.92      0.11 o
  -5   0   2        0.20        0.00      0.12 o
  -4   0   2      848.17      867.14     13.13 o
  -3   0   2      504.78      526.97      6.98 o
  -2   0   2     2451.81     2513.54     50.63 o
  -1   0   2      809.89      823.05      9.63 o
   0   0   2     1949.44     2189.33     25.88 o
   1   0   2     1422.64     1460.43     17.33 o
   2   0   2        8.15        4.79      0.20 o
   3   0   2        4.76        5.97      0.20 o
   4   0   2        6.28        4.44      0.18 o
   5   0   2       61.30       53.93      0.85 o
   6   0   2        0.02       -0.18      0.18 o
   7   0   2        4.72        3.87      0.23 o
   8   0   2        7.32        8.54      1.04 o
   9   0   2        0.13        0.22      0.33 o
  10   0   2        0.15        0.26      0.37 o
  11   0   2        2.77        2.70      0.70 o
 -11   1   2        2.10        2.02      0.21 o
 -10   1   2        0.63        0.55      0.16 o
  -9   1   2        1.85        1.62      0.15 o
  -8   1   2       51.60       52.65      0.68 o
  -7   1   2       43.53       43.23      0.51 o
  -6   1   2       83.66       87.82      0.85 o
  -5   1   2       30.75       33.46      0.34 o
  -4   1   2       12.97       13.95      0.19 o
  -3   1   2       32.73       30.38      0.58 o
  -2   1   2     2428.25     2508.51     26.51 o
  -1   1   2     1871.65     2055.30     19.42 o
   0   1   2     2751.81     2841.96     23.74 o
   1   1   2     1755.23     1808.69     18.41 o
   2   1   2       38.00       32.09      0.38 o
   3   1   2      144.32      148.51      1.46 o
   4   1   2      307.41      309.34      2.98 o
   5   1   2       11.02       10.26      0.32 o
   6   1   2       92.54       91.65      0.97 o
   7   1   2        0.28        0.09      0.12 o
   8   1   2       12.26       11.40      0.65 o
   9   1   2        3.03        2.67      0.27 o
  10   1   2        0.80        0.25      0.27 o
  11   1   2        0.05       -0.28      0.28 o
 -11   2   2        0.00        0.18      0.20 o
 -10   2   2       15.47       15.70      0.35 o
  -9   2   2        0.06       -0.14      0.14 o
  -8   2   2        2.37        2.86      0.14 o
  -7   2   2      246.33      247.08      2.98 o
  -6   2   2        6.52        6.34      0.19 o
  -5   2   2       11.34        9.48      0.24 o
  -4   2   2      333.21      357.44      3.84 o
  -3   2   2       62.95       78.95      1.11 o
  -2   2   2      182.85      204.06      1.97 o
  -1   2   2      599.67      642.19      5.61 o
   0   2   2      282.62      300.94      3.29 o
   1   2   2       22.53       21.74      0.28 o
   2   2   2      303.76      308.13      3.16 o
   3   2   2       15.97       21.55      0.58 o
   4   2   2       36.08       31.05      0.40 o
   5   2   2       75.95       82.90      0.88 o
   6   2   2       59.33       52.12      0.61 o
   7   2   2       30.91       28.98      0.54 o
   8   2   2        8.22        7.35      0.32 o
   9   2   2        5.74        6.07      0.33 o
  10   2   2        4.01        4.38      0.33 o
  11   2   2        0.22       -0.21      0.28 o
 -11   3   2        2.50        2.02      0.22 o
 -10   3   2        0.24        0.17      0.17 o
  -9   3   2       44.14       46.15      0.64 o
  -8   3   2       11.09        9.91      0.27 o
  -7   3   2       25.48       23.02      0.36 o
  -6   3   2       14.88       11.85      0.20 o
  -5   3   2       13.58       11.70      0.19 o
  -4   3   2       78.34       75.58      0.76 o
  -3   3   2      191.02      197.67      1.68 o
  -2   3   2       52.86       67.39      0.63 o
  -1   3   2      691.60      730.97      7.70 o
   0   3   2     1353.90     1420.90     17.05 o
   1   3   2      904.94      988.10     11.54 o
   2   3   2      586.65      589.52      6.46 o
   3   3   2      149.52      152.28      2.06 o
   4   3   2      121.03      117.67      1.19 o
   5   3   2       38.59       37.66      0.50 o
   6   3   2      108.58       94.34      1.01 o
   7   3   2       44.00       41.49      0.65 o
   8   3   2       15.95       14.47      0.46 o
   9   3   2        8.84        9.16      0.39 o
  10   3   2        3.12        3.49      0.32 o
 -11   4   2        3.76        3.94      0.25 o
 -10   4   2        3.12        2.71      0.22 o
  -9   4   2        0.47        0.12      0.17 o
  -8   4   2       23.82       23.73      0.39 o
  -7   4   2       50.89       43.88      0.58 o
  -6   4   2       40.43       36.02      0.45 o
  -5   4   2      114.57      123.12      1.22 o
  -4   4   2       91.12       89.85      0.90 o
  -3   4   2      131.34      143.47      1.39 o
  -2   4   2      161.57      173.16      1.65 o
  -1   4   2      568.38      618.44      6.69 o
   0   4   2      686.57      732.72      9.82 o
   1   4   2       46.88       64.09      0.77 o
   2   4   2      454.34      473.77      5.22 o
   3   4   2       14.75       13.34      0.57 o
   4   4   2       67.78       81.07      0.84 o
   5   4   2       34.37       34.72      0.67 o
   6   4   2       73.03       72.37      0.93 o
   7   4   2        0.63        0.75      0.17 o
   8   4   2       20.67       21.19      0.60 o
   9   4   2        2.24        1.49      0.27 o
  10   4   2       11.69       13.27      0.53 o
 -11   5   2        6.76        6.76      0.41 o
 -10   5   2       15.82       17.08      0.42 o
  -9   5   2        2.51        2.46      0.21 o
  -8   5   2        3.37        2.72      0.16 o
  -7   5   2       21.98       20.69      0.35 o
  -6   5   2      118.57      106.17      1.16 o
  -5   5   2       29.57       34.43      0.49 o
  -4   5   2       69.96       74.00      0.77 o
  -3   5   2        8.67        5.56      0.17 o
  -2   5   2      125.15      119.12      1.34 o
  -1   5   2      103.64      105.36      1.32 o
   0   5   2      248.54      268.32      3.24 o
   1   5   2      319.23      361.54      3.65 o
   2   5   2      210.31      220.84      2.49 o
   3   5   2      139.70      152.63      1.76 o
   4   5   2      271.28      261.97      2.96 o
   5   5   2        0.29        0.41      0.15 o
   6   5   2       76.08       72.28      0.87 o
   7   5   2       14.24       13.23      0.35 o
   8   5   2        6.11        5.35      0.32 o
   9   5   2        3.82        4.23      0.32 o
  10   5   2        4.26        5.04      0.37 o
 -11   6   2        3.60        4.75      0.70 o
 -10   6   2        4.24        4.87      0.32 o
  -9   6   2        4.58        5.20      0.27 o
  -8   6   2        2.86        2.68      0.19 o
  -7   6   2        8.43        7.17      0.23 o
  -6   6   2       49.64       43.54      0.56 o
  -5   6   2       24.56       20.18      0.36 o
  -4   6   2      147.64      149.00      1.47 o
  -3   6   2      140.27      153.77      1.92 o
  -2   6   2       95.41       92.13      1.06 o
  -1   6   2       89.13       85.47      1.11 o
   0   6   2      412.00      430.27      5.15 o
   1   6   2      113.54      123.72      1.31 o
   2   6   2       16.23       15.29      0.32 o
   3   6   2       69.38       82.90      1.02 o
   4   6   2      148.07      130.00      1.55 o
   5   6   2       98.95       89.91      1.13 o
   6   6   2        0.75        0.22      0.17 o
   7   6   2        6.89        7.11      0.33 o
   8   6   2        0.53        0.64      0.24 o
   9   6   2        2.15        2.00      0.46 o
  10   6   2        0.72        0.63      0.31 o
 -10   7   2        2.11        2.21      0.26 o
  -9   7   2        5.29        5.16      0.28 o
  -8   7   2        8.68        7.67      0.32 o
  -7   7   2       27.48       24.35      0.46 o
  -6   7   2        5.89        6.90      0.23 o
  -5   7   2       46.97       45.19      0.70 o
  -4   7   2       34.01       34.78      0.56 o
  -3   7   2      178.49      168.38      2.10 o
  -2   7   2      120.70      117.66      1.35 o
  -1   7   2       48.30       46.44      0.69 o
   0   7   2        8.57        8.35      0.25 o
   1   7   2       10.77       13.22      0.30 o
   2   7   2       17.85       20.41      0.40 o
   3   7   2       54.33       43.76      0.68 o
   4   7   2       31.82       33.74      0.53 o
   5   7   2       34.34       34.58      0.62 o
   6   7   2        2.66        1.91      0.25 o
   7   7   2        9.73       11.27      0.40 o
   8   7   2        2.32        2.79      0.32 o
   9   7   2        0.13        0.31      0.27 o
 -10   8   2        2.62        3.14      0.30 o
  -9   8   2        1.01        0.71      0.23 o
  -8   8   2        1.68        1.80      0.23 o
  -7   8   2        0.61        0.93      0.18 o
  -6   8   2        1.12        1.08      0.19 o
  -5   8   2       17.67       17.15      0.50 o
  -4   8   2      107.47      100.66      1.60 o
  -3   8   2      222.67      218.64      2.71 o
  -2   8   2      200.37      210.74      2.61 o
  -1   8   2       46.53       48.49      0.72 o
   0   8   2       26.62       31.69      0.53 o
   1   8   2       42.04       42.49      0.65 o
   2   8   2        9.73        8.47      0.29 o
   3   8   2       18.30       16.41      0.69 o
   4   8   2        6.50        6.21      0.29 o
   5   8   2       31.26       30.69      0.66 o
   6   8   2        2.35        2.43      0.38 o
   7   8   2       10.38       10.92      0.54 o
   8   8   2        2.76        2.68      0.39 o
   9   8   2        3.22        3.45      0.35 o
  -9   9   2        0.94        0.88      0.25 o
  -8   9   2        7.44        7.96      0.39 o
  -7   9   2        0.44        0.37      0.20 o
  -6   9   2        3.44        3.80      0.23 o
  -5   9   2       22.79       22.10      0.46 o
  -4   9   2       37.34       36.81      0.83 o
  -3   9   2       21.03       17.12      0.44 o
  -2   9   2      198.49      201.75      2.53 o
  -1   9   2       54.48       53.52      0.80 o
   0   9   2      147.58      134.87      1.75 o
   1   9   2        6.61        6.92      0.26 o
   2   9   2      119.65      106.49      1.63 o
   3   9   2       14.15       11.45      0.43 o
   4   9   2       63.36       55.27      0.98 o
   5   9   2       14.56       13.35      1.00 o
   6   9   2        1.42        1.70      0.30 o
   7   9   2        0.28        0.21      0.28 o
   8   9   2        0.36        0.19      0.27 o
  -9  10   2        7.38        7.67      0.54 o
  -8  10   2        7.29        7.54      0.40 o
  -7  10   2        1.73        1.33      0.24 o
  -6  10   2        9.38        9.53      0.34 o
  -5  10   2        4.15        3.42      0.24 o
  -4  10   2       15.39       16.34      0.46 o
  -3  10   2       33.25       31.39      0.63 o
  -2  10   2       20.69       22.44      1.11 o
  -1  10   2       10.83        8.10      0.33 o
   0  10   2       51.27       52.96      1.08 o
   1  10   2       29.83       26.42      0.51 o
   2  10   2       10.62        8.56      0.33 o
   3  10   2       24.29       19.78      0.54 o
   4  10   2       14.07       12.37      0.51 o
   5  10   2        6.18        5.82      0.40 o
   6  10   2        1.58        1.12      0.34 o
   7  10   2        2.07        1.84      0.35 o
   8  10   2        4.01        4.38      0.47 o
  -8  11   2        0.38        0.25      0.67 o
  -7  11   2        5.40        6.16      0.50 o
  -6  11   2        0.44        0.41      0.29 o
  -5  11   2       18.55       18.06      0.53 o
  -4  11   2        0.54        0.23      0.27 o
  -3  11   2        4.23        3.82      0.27 o
  -2  11   2        0.87        0.91      0.22 o
  -1  11   2       22.18       22.20      0.48 o
   0  11   2        2.44        3.04      0.23 o
   1  11   2        7.64        8.03      0.30 o
   2  11   2        6.72        5.85      0.52 o
   3  11   2        0.11        0.28      0.27 o
   4  11   2       13.62       13.81      0.59 o
   5  11   2        2.61        2.42      0.38 o
   6  11   2        6.98        6.07      0.46 o
   7  11   2        6.16        7.05      0.51 o
  -7  12   2        5.05        6.61      0.55 o
  -6  12   2        7.36        7.28      0.44 o
  -5  12   2        0.95        0.81      0.29 o
  -4  12   2        3.88        3.93      0.60 o
  -3  12   2        8.92        8.15      0.46 o
  -2  12   2       12.62       12.64      1.05 o
  -1  12   2       12.68       12.93      0.60 o
   0  12   2        3.24        2.54      0.29 o
   1  12   2        5.55        5.08      0.47 o
   2  12   2        0.61        0.16      0.25 o
   3  12   2        0.65        0.72      0.32 o
   4  12   2        1.84        1.43      0.37 o
   5  12   2       21.43       21.66      0.76 o
   6  12   2       11.00       11.84      0.60 o
  -6  13   2        1.27        0.98      0.35 o
  -5  13   2        0.69        0.67      0.46 o
  -4  13   2        2.18        2.40      0.60 o
  -3  13   2        1.36        1.39      0.35 o
  -2  13   2        9.37       10.52      0.55 o
  -1  13   2        6.43        7.09      0.47 o
   0  13   2        3.76        3.48      0.59 o
   1  13   2        7.50        7.39      0.41 o
   2  13   2        6.14        7.55      0.47 o
   3  13   2       15.70       15.40      0.91 o
   4  13   2        3.64        3.73      0.44 o
   5  13   2        3.18        3.80      0.46 o
  -5  14   2        2.03        1.99      0.55 o
  -4  14   2        3.48        4.30      0.47 o
  -3  14   2        1.59        2.43      0.40 o
  -2  14   2        0.27        0.27      0.35 o
  -1  14   2        3.74        3.82      0.45 o
   0  14   2        2.49        3.60      0.42 o
   1  14   2        1.40        1.68      0.48 o
   2  14   2        6.23        7.71      0.52 o
   3  14   2        1.84        1.64      0.41 o
   4  14   2        3.50        4.46      0.48 o
  -2  15   2        1.16        1.60      0.42 o
  -1  15   2        1.02        1.43      0.42 o
   0  15   2       14.73       16.52      0.91 o
   1  15   2        2.06        3.09      0.56 o
 -11   0   3        1.94        3.38      0.43 o
 -10   0   3        2.55        3.81      0.26 o
  -9   0   3        0.68        0.49      0.18 o
  -8   0   3       17.71       17.94      0.41 o
  -7   0   3       59.21       54.01      0.91 o
  -6   0   3      166.70      171.25      2.68 o
  -5   0   3      261.97      259.87      6.16 o
  -4   0   3       46.88       54.51      0.86 o
  -3   0   3       64.64      108.43      3.13 o
  -2   0   3      698.06      721.98      8.51 o
  -1   0   3     1008.43     1122.06     11.28 o
   0   0   3       60.69       67.16      0.93 o
   1   0   3       13.68       13.88      0.23 o
   2   0   3      221.28      242.09      3.25 o
   3   0   3      377.48      370.45      4.43 o
   4   0   3        1.98        2.66      0.16 o
   5   0   3        0.23       -0.12      0.15 o
   6   0   3        0.12        0.11      0.17 o
   7   0   3        0.03       -0.19      0.23 o
   8   0   3        7.05        6.15      0.45 o
   9   0   3        3.77        3.35      0.42 o
  10   0   3        1.86        0.88      0.41 o
 -11   1   3        1.43        1.87      0.19 o
 -10   1   3       10.13       12.62      0.30 o
  -9   1   3       10.52        9.40      0.24 o
  -8   1   3       41.42       39.62      0.48 o
  -7   1   3       13.56       13.91      0.36 o
  -6   1   3      260.34      255.71      2.59 o
  -5   1   3       15.09       15.97      0.30 o
  -4   1   3      145.71      169.71      2.27 o
  -3   1   3      214.22      230.19      2.48 o
  -2   1   3      215.69      232.37      1.95 o
  -1   1   3      706.97      747.24      6.19 o
   0   1   3      936.82     1037.16      9.15 o
   1   1   3      325.83      313.46      2.64 o
   2   1   3       48.10       45.04      0.57 o
   3   1   3      151.89      148.64      1.58 o
   4   1   3        0.94        2.47      0.12 o
   5   1   3        6.00        4.84      0.16 o
   6   1   3       41.89       36.05      0.51 o
   7   1   3       12.30       12.37      0.34 o
   8   1   3        6.04        5.00      0.30 o
   9   1   3        1.00        0.76      0.27 o
  10   1   3        0.36       -0.11      0.28 o
 -11   2   3        2.71        2.97      0.23 o
 -10   2   3       16.13       18.34      0.35 o
  -9   2   3        4.03        4.45      0.17 o
  -8   2   3       16.49       17.53      0.31 o
  -7   2   3       38.28       36.65      0.54 o
  -6   2   3      102.19      103.56      1.03 o
  -5   2   3       85.31       91.17      0.90 o
  -4   2   3      313.08      319.81      3.01 o
  -3   2   3      479.00      528.56      4.93 o
  -2   2   3      863.57      954.79      8.45 o
  -1   2   3      371.14      358.03      3.14 o
   0   2   3     1221.97     1291.31     13.07 o
   1   2   3      102.60      107.79      1.24 o
   2   2   3      137.10      130.98      1.51 o
   3   2   3       19.11       20.38      0.30 o
   4   2   3       46.04       48.59      0.56 o
   5   2   3       35.30       29.45      0.40 o
   6   2   3        3.12        2.71      0.17 o
   7   2   3       51.43       47.63      0.92 o
   8   2   3        0.80        0.74      0.23 o
   9   2   3        9.82        9.43      0.40 o
  10   2   3        0.94        0.72      0.30 o
 -11   3   3        0.38        0.67      0.22 o
 -10   3   3        7.09        7.40      0.24 o
  -9   3   3       40.13       42.76      0.59 o
  -8   3   3       20.23       17.67      0.31 o
  -7   3   3       23.17       22.59      0.39 o
  -6   3   3       11.25       13.53      0.22 o
  -5   3   3        2.78        1.80      0.08 o
  -4   3   3       89.27      103.64      0.96 o
  -3   3   3       33.01       30.19      0.31 o
  -2   3   3      336.95      342.95      3.20 o
  -1   3   3      144.69      159.29      1.44 o
   0   3   3       62.81       63.62      0.70 o
   1   3   3       68.85       65.00      0.72 o
   2   3   3       26.76       29.36      0.64 o
   3   3   3       70.35       70.26      0.80 o
   4   3   3        8.02       10.36      0.24 o
   5   3   3       93.17       90.78      1.04 o
   6   3   3        5.58        5.56      0.20 o
   7   3   3       21.75       20.68      0.67 o
   8   3   3       22.70       21.14      0.55 o
   9   3   3        0.00        0.12      0.26 o
  10   3   3        9.25        9.63      0.56 o
 -11   4   3        0.77        0.95      0.24 o
 -10   4   3        1.13        0.89      0.23 o
  -9   4   3        7.14        9.27      0.27 o
  -8   4   3        2.40        2.44      0.15 o
  -7   4   3        9.36       10.25      0.48 o
  -6   4   3      183.69      170.46      1.78 o
  -5   4   3       35.73       39.89      0.45 o
  -4   4   3       69.57       63.88      0.62 o
  -3   4   3       52.48       51.97      0.54 o
  -2   4   3      189.50      187.73      1.69 o
  -1   4   3        0.52        0.83      0.38 o
   0   4   3      868.64      986.58     11.75 o
   1   4   3       13.56       15.98      0.30 o
   2   4   3      244.69      243.85      2.73 o
   3   4   3       37.07       36.96      0.48 o
   4   4   3      111.79      101.41      1.14 o
   5   4   3      112.51      103.92      1.18 o
   6   4   3        0.74        1.32      0.18 o
   7   4   3        4.26        4.16      0.26 o
   8   4   3        0.88        1.18      0.22 o
   9   4   3        8.09        9.31      0.41 o
  10   4   3        3.18        2.78      0.34 o
 -11   5   3        0.22       -0.18      0.24 o
 -10   5   3       15.94       16.79      0.54 o
  -9   5   3        0.77        0.97      0.15 o
  -8   5   3       12.02       11.19      0.27 o
  -7   5   3        1.66        1.81      0.20 o
  -6   5   3       15.10       11.78      0.32 o
  -5   5   3       33.11       28.22      0.36 o
  -4   5   3       40.80       41.66      0.55 o
  -3   5   3      184.98      188.29      1.94 o
  -2   5   3       73.09       83.81      0.87 o
  -1   5   3      108.63      109.76      1.26 o
   0   5   3       62.58       69.33      0.92 o
   1   5   3      607.11      641.37      7.69 o
   2   5   3       56.87       57.29      0.67 o
   3   5   3      210.52      204.47      2.33 o
   4   5   3      275.58      252.89      2.67 o
   5   5   3        9.78        9.82      0.27 o
   6   5   3       20.52       21.12      0.43 o
   7   5   3        2.68        2.21      0.23 o
   8   5   3        6.20        6.35      0.31 o
   9   5   3        1.33        1.03      0.29 o
  10   5   3        2.18        2.12      0.34 o
 -11   6   3        2.49        2.12      0.28 o
 -10   6   3        4.08        4.13      0.34 o
  -9   6   3        1.67        1.91      0.19 o
  -8   6   3        1.20        1.19      0.16 o
  -7   6   3       18.13       17.72      0.33 o
  -6   6   3       78.83       76.48      0.96 o
  -5   6   3        6.48        6.11      0.20 o
  -4   6   3       61.53       61.63      0.85 o
  -3   6   3      370.28      369.15      4.49 o
  -2   6   3      259.00      254.14      3.09 o
  -1   6   3      112.66      119.15      1.51 o
   0   6   3       14.24       14.92      0.31 o
   1   6   3       48.98       48.71      0.62 o
   2   6   3       25.10       25.25      0.45 o
   3   6   3       19.03       19.09      0.38 o
   4   6   3       51.43       47.77      0.68 o
   5   6   3       34.43       29.75      0.51 o
   6   6   3       31.14       29.20      0.52 o
   7   6   3       14.58       13.59      0.42 o
   8   6   3        2.14        2.77      0.30 o
   9   6   3        0.18       -0.07      0.28 o
 -10   7   3       10.79       11.16      0.51 o
  -9   7   3        8.15        8.21      0.37 o
  -8   7   3        2.99        2.61      0.19 o
  -7   7   3        7.56        8.16      0.29 o
  -6   7   3       45.30       35.00      0.59 o
  -5   7   3      100.43       92.63      1.24 o
  -4   7   3       55.31       52.61      0.77 o
  -3   7   3       28.79       27.11      0.47 o
  -2   7   3      171.82      158.39      1.99 o
  -1   7   3       27.82       25.40      0.44 o
   0   7   3       21.88       21.05      0.40 o
   1   7   3       48.59       44.58      0.68 o
   2   7   3       51.55       44.76      0.78 o
   3   7   3      115.70       99.60      1.52 o
   4   7   3       41.50       42.97      0.71 o
   5   7   3       55.50       49.49      0.80 o
   6   7   3        7.06        7.23      0.31 o
   7   7   3       26.60       28.00      0.77 o
   8   7   3        5.02        5.53      0.35 o
   9   7   3        1.15        1.39      0.31 o
 -10   8   3        0.09        0.49      0.38 o
  -9   8   3        4.86        5.25      0.29 o
  -8   8   3        5.09        5.16      0.36 o
  -7   8   3        3.41        3.37      0.27 o
  -6   8   3        5.21        4.79      0.31 o
  -5   8   3       21.72       22.38      0.52 o
  -4   8   3       49.13       48.65      0.74 o
  -3   8   3      269.91      257.93      3.54 o
  -2   8   3       83.39       86.29      1.17 o
  -1   8   3       47.81       44.64      0.68 o
   0   8   3       47.95       44.35      0.61 o
   1   8   3       40.69       37.55      0.71 o
   2   8   3        6.63        5.60      0.27 o
   3   8   3       10.88        9.45      0.38 o
   4   8   3       21.86       18.45      0.57 o
   5   8   3       14.32       13.41      0.40 o
   6   8   3        3.00        2.36      0.24 o
   7   8   3        0.57        0.58      0.25 o
   8   8   3        5.56        6.95      0.49 o
   9   8   3        5.07        5.60      0.42 o
  -9   9   3       10.46       11.25      0.54 o
  -8   9   3       22.46       23.14      0.54 o
  -7   9   3        7.22        8.09      0.34 o
  -6   9   3       11.24       10.96      0.38 o
  -5   9   3        1.77        1.71      0.22 o
  -4   9   3       11.35       11.02      0.34 o
  -3   9   3        2.99        2.84      0.23 o
  -2   9   3       35.59       32.07      0.62 o
  -1   9   3       20.85       19.85      0.46 o
   0   9   3       19.33       17.85      0.49 o
   1   9   3       33.23       27.92      0.51 o
   2   9   3        3.14        2.66      0.24 o
   3   9   3       33.84       31.25      0.66 o
   4   9   3        3.28        3.07      0.39 o
   5   9   3        5.86        5.63      0.39 o
   6   9   3        3.23        4.60      0.54 o
   7   9   3       11.32       11.71      0.48 o
   8   9   3        8.15        8.31      1.78 o
  -9  10   3        1.80        2.04      0.43 o
  -8  10   3        7.49        9.28      0.45 o
  -7  10   3        1.23        1.09      0.25 o
  -6  10   3        0.99        1.09      0.23 o
  -5  10   3       17.38       18.66      0.51 o
  -4  10   3        9.03        8.18      0.35 o
  -3  10   3       29.39       28.24      0.94 o
  -2  10   3       18.09       17.28      0.55 o
  -1  10   3       73.68       77.71      1.11 o
   0  10   3       50.47       47.56      0.86 o
   1  10   3       10.04        9.17      0.32 o
   2  10   3        7.07        6.06      0.31 o
   3  10   3        2.47        2.08      0.26 o
   4  10   3        1.03        0.65      0.25 o
   5  10   3        2.58        2.98      0.36 o
   6  10   3       10.93        9.88      0.52 o
   7  10   3        5.72        6.64      0.41 o
  -8  11   3        5.10        5.66      0.48 o
  -7  11   3        2.16        2.36      0.29 o
  -6  11   3        8.31        7.82      0.37 o
  -5  11   3        6.48        7.77      0.33 o
  -4  11   3        0.19       -0.05      0.35 o
  -3  11   3        2.89        3.42      0.28 o
  -2  11   3       26.40       24.88      0.57 o
  -1  11   3       18.68       18.30      0.56 o
   0  11   3       68.79       70.24      1.04 o
   1  11   3        7.05        7.60      0.41 o
   2  11   3        2.96        3.29      0.27 o
   3  11   3        9.58       10.05      0.42 o
   4  11   3        9.37       10.28      0.51 o
   5  11   3       26.24       26.41      1.41 o
   6  11   3        3.05        3.08      0.63 o
   7  11   3        0.69        0.87      0.34 o
  -7  12   3        6.96        6.88      0.44 o
  -6  12   3        4.79        5.14      0.43 o
  -5  12   3       11.02       10.95      0.58 o
  -4  12   3        3.22        3.17      0.38 o
  -3  12   3       18.82       20.16      0.66 o
  -2  12   3        2.01        2.02      0.35 o
  -1  12   3       23.41       25.33      0.95 o
   0  12   3        0.05       -0.02      0.30 o
   1  12   3        2.05        3.04      0.33 o
   2  12   3        1.43        1.33      0.28 o
   3  12   3        5.73        5.82      0.45 o
   4  12   3        1.61        1.65      0.37 o
   5  12   3        4.77        4.70      0.54 o
   6  12   3        3.93        3.29      0.44 o
  -6  13   3        0.02       -0.16      0.32 o
  -5  13   3        2.18        1.80      0.37 o
  -4  13   3        1.30        0.95      0.35 o
  -3  13   3        0.17       -0.02      0.31 o
  -2  13   3        5.15        6.50      0.47 o
  -1  13   3        5.28        6.88      0.45 o
   0  13   3       11.97       13.50      0.62 o
   1  13   3        1.97        1.97      0.36 o
   2  13   3       11.66       12.58      0.59 o
   3  13   3        3.01        3.15      0.43 o
   4  13   3        0.18       -0.11      0.35 o
   5  13   3        8.65        9.38      0.57 o
  -4  14   3        3.32        4.47      0.46 o
  -3  14   3        3.59        4.11      0.45 o
  -2  14   3        1.37        0.82      0.36 o
  -1  14   3        1.85        1.52      0.37 o
   0  14   3        0.88        0.67      0.38 o
   1  14   3        9.48        9.37      0.55 o
   2  14   3        3.48        4.53      0.65 o
   3  14   3        4.11        5.39      0.62 o
  -1  15   3        1.25        1.14      0.41 o
   0  15   3        6.27        6.62      0.53 o
 -11   0   4        2.38        3.98      0.39 o
 -10   0   4       31.64       33.15      0.68 o
  -9   0   4        0.40        0.41      0.16 o
  -8   0   4        6.70        7.90      0.25 o
  -7   0   4        0.20        0.14      0.25 o
  -6   0   4        9.36        7.99      0.23 o
  -5   0   4        8.17       10.67      0.32 o
  -4   0   4      343.09      374.67      7.18 o
  -3   0   4       40.57       42.80      1.01 o
  -2   0   4      462.43      453.72      5.95 o
  -1   0   4      137.27      163.56      1.66 o
   0   0   4      441.90      576.14      7.58 o
   1   0   4      777.91      818.97      9.68 o
   2   0   4      100.75      102.72      1.44 o
   3   0   4        3.96        3.55      0.16 o
   4   0   4        3.46        2.14      0.40 o
   5   0   4        5.66        5.40      0.32 o
   6   0   4       42.36       43.00      0.92 o
   7   0   4       30.50       30.52      0.77 o
   8   0   4        1.95        2.91      0.41 o
   9   0   4        0.91        1.65      0.41 o
  10   0   4        2.35        2.97      0.50 o
 -11   1   4        4.62        4.64      0.23 o
 -10   1   4        7.48        6.50      0.24 o
  -9   1   4        6.25        6.25      0.19 o
  -8   1   4        0.93        0.53      0.11 o
  -7   1   4        3.16        4.40      0.16 o
  -6   1   4       38.92       38.92      0.63 o
  -5   1   4       34.53       42.34      0.75 o
  -4   1   4       47.91       41.21      0.49 o
  -3   1   4      262.68      298.34      3.26 o
  -2   1   4      310.20      339.87      2.71 o
  -1   1   4      741.65      793.64      6.28 o
   0   1   4      247.15      258.13      2.37 o
   1   1   4       93.80       99.32      0.88 o
   2   1   4      212.12      205.56      1.97 o
   3   1   4      119.50      116.99      1.26 o
   4   1   4        4.10        4.09      0.20 o
   5   1   4        8.76        6.46      0.23 o
   6   1   4        6.66        6.07      0.23 o
   7   1   4        7.81        7.55      0.34 o
   8   1   4        2.14        2.02      0.34 o
   9   1   4       10.39       11.59      0.48 o
  10   1   4        0.03        0.06      0.31 o
 -11   2   4        2.43        1.92      0.21 o
 -10   2   4        6.38        6.74      0.27 o
  -9   2   4       15.05       16.29      0.31 o
  -8   2   4        8.09        7.06      0.27 o
  -7   2   4      101.97      100.37      1.43 o
  -6   2   4       48.66       46.31      0.63 o
  -5   2   4      126.30      122.93      1.28 o
  -4   2   4       61.64       68.43      0.73 o
  -3   2   4      756.37      846.50      6.69 o
  -2   2   4      313.48      342.27      3.46 o
  -1   2   4       43.03       50.78      0.46 o
   0   2   4       93.31       96.75      0.90 o
   1   2   4      852.37      960.12      8.49 o
   2   2   4      137.40      127.27      1.36 o
   3   2   4       19.44       20.82      0.40 o
   4   2   4        0.10       -0.04      0.11 o
   5   2   4        3.22        2.00      0.17 o
   6   2   4        5.73        5.96      0.24 o
   7   2   4        0.87        0.55      0.22 o
   8   2   4        0.07        0.03      0.22 o
   9   2   4        1.54        1.89      0.38 o
  10   2   4        7.35        8.69      0.45 o
 -11   3   4        0.35        0.28      0.19 o
 -10   3   4        2.19        1.95      0.18 o
  -9   3   4       43.74       47.93      0.71 o
  -8   3   4       20.08       19.25      0.44 o
  -7   3   4        6.29        6.47      0.26 o
  -6   3   4       11.96       15.62      0.31 o
  -5   3   4       43.16       39.50      0.45 o
  -4   3   4      139.16      149.64      1.55 o
  -3   3   4       79.57       79.41      0.79 o
  -2   3   4        9.21       13.76      0.29 o
  -1   3   4      780.93      835.11      7.31 o
   0   3   4      516.27      563.95      5.71 o
   1   3   4      235.92      247.99      2.78 o
   2   3   4      156.16      175.76      1.86 o
   3   3   4       34.49       32.96      0.49 o
   4   3   4        3.14        2.90      0.17 o
   5   3   4      166.64      154.32      1.84 o
   6   3   4        8.09        8.31      0.29 o
   7   3   4       17.52       16.60      0.40 o
   8   3   4        0.73        0.36      0.22 o
   9   3   4        6.97        8.06      0.47 o
  10   3   4        2.68        2.98      0.36 o
 -11   4   4        2.05        1.84      0.24 o
 -10   4   4        7.78        9.04      0.35 o
  -9   4   4        3.84        3.90      0.26 o
  -8   4   4        4.33        5.68      0.33 o
  -7   4   4       12.95       11.36      0.35 o
  -6   4   4       10.01        9.48      0.46 o
  -5   4   4       82.28       81.53      0.90 o
  -4   4   4       59.19       62.12      0.65 o
  -3   4   4      324.15      343.25      3.24 o
  -2   4   4       67.64       65.87      0.67 o
  -1   4   4      552.07      579.11      5.42 o
   0   4   4       32.72       36.84      0.56 o
   1   4   4      193.60      199.24      2.09 o
   2   4   4      229.10      227.48      2.39 o
   3   4   4        3.05        4.31      0.18 o
   4   4   4      107.77      104.91      1.29 o
   5   4   4       86.97       83.49      1.10 o
   6   4   4       50.43       49.40      0.73 o
   7   4   4       15.49       15.12      0.43 o
   8   4   4        2.36        1.51      0.26 o
   9   4   4        0.08       -0.27      0.27 o
  10   4   4        1.60        2.05      0.34 o
 -11   5   4        1.01        1.74      0.24 o
 -10   5   4        7.81        7.35      0.44 o
  -9   5   4        6.60        6.02      0.28 o
  -8   5   4        7.98        7.82      0.32 o
  -7   5   4       38.96       34.78      0.65 o
  -6   5   4       11.94       10.33      0.22 o
  -5   5   4        9.78        9.35      0.19 o
  -4   5   4       15.75       14.23      0.33 o
  -3   5   4       53.96       53.26      0.62 o
  -2   5   4       12.94       12.03      0.41 o
  -1   5   4        6.37        7.46      0.15 o
   0   5   4       53.22       60.54      0.68 o
   1   5   4       57.08       57.79      0.74 o
   2   5   4        3.67        3.25      0.14 o
   3   5   4      108.73      109.64      1.33 o
   4   5   4      175.41      165.22      1.95 o
   5   5   4        8.80        9.14      0.30 o
   6   5   4       23.22       22.40      0.52 o
   7   5   4        0.11       -0.21      0.21 o
   8   5   4        5.02        5.13      0.42 o
   9   5   4        0.17       -0.10      0.27 o
 -10   6   4        6.07        6.98      0.45 o
  -9   6   4        0.50        0.09      0.20 o
  -8   6   4        1.07        1.15      0.17 o
  -7   6   4       29.46       31.13      0.52 o
  -6   6   4       17.95       16.78      0.39 o
  -5   6   4      126.97      112.77      1.45 o
  -4   6   4       18.13       16.91      0.31 o
  -3   6   4       51.59       49.95      0.56 o
  -2   6   4      140.23      134.97      1.55 o
  -1   6   4      140.80      145.11      1.66 o
   0   6   4       61.05       65.11      0.81 o
   1   6   4       14.86       15.21      0.34 o
   2   6   4       44.64       47.27      0.81 o
   3   6   4        0.66        0.52      0.16 o
   4   6   4       52.92       47.80      0.73 o
   5   6   4       18.62       18.17      0.40 o
   6   6   4        7.06        6.90      0.27 o
   7   6   4        1.56        1.11      0.23 o
   8   6   4        0.45        0.38      0.26 o
   9   6   4        0.14        0.14      0.29 o
 -10   7   4        7.48        9.55      0.51 o
  -9   7   4       11.91       12.96      0.67 o
  -8   7   4        1.61        1.78      0.22 o
  -7   7   4        3.54        3.83      0.22 o
  -6   7   4       21.93       21.36      0.53 o
  -5   7   4       18.02       18.54      0.39 o
  -4   7   4      130.46      130.58      1.93 o
  -3   7   4       93.21       95.31      1.64 o
  -2   7   4       14.08       12.99      0.34 o
  -1   7   4      128.84      130.86      1.68 o
   0   7   4       27.58       26.56      0.42 o
   1   7   4       76.09       68.68      0.97 o
   2   7   4       56.43       57.18      0.96 o
   3   7   4       66.98       61.22      1.03 o
   4   7   4        7.11        6.48      0.25 o
   5   7   4       55.33       53.65      0.79 o
   6   7   4        0.43        0.50      0.34 o
   7   7   4        1.09        1.40      0.26 o
   8   7   4        3.47        3.77      0.32 o
   9   7   4        2.69        3.00      0.42 o
 -10   8   4        6.69        5.79      0.53 o
  -9   8   4        0.16        0.02      0.28 o
  -8   8   4        5.88        6.99      0.33 o
  -7   8   4       37.77       40.20      0.85 o
  -6   8   4        0.21       -0.03      0.21 o
  -5   8   4       11.90       11.74      0.48 o
  -4   8   4       34.31       33.06      0.57 o
  -3   8   4      158.59      157.99      2.25 o
  -2   8   4      145.89      145.40      2.08 o
  -1   8   4       12.13       10.11      0.30 o
   0   8   4       29.67       29.91      0.48 o
   1   8   4       22.71       21.99      0.65 o
   2   8   4        2.06        1.66      0.23 o
   3   8   4       23.77       22.70      0.55 o
   4   8   4        3.04        3.06      0.24 o
   5   8   4        2.10        2.70      0.25 o
   6   8   4        1.11        1.09      0.27 o
   7   8   4       17.23       17.67      0.70 o
   8   8   4        3.00        3.71      0.36 o
  -9   9   4        1.80        1.55      0.57 o
  -8   9   4       12.72       12.36      0.40 o
  -7   9   4        0.25        0.30      0.24 o
  -6   9   4        1.67        1.80      0.26 o
  -5   9   4        8.83        8.48      0.31 o
  -4   9   4       64.35       65.13      0.96 o
  -3   9   4       20.62       20.95      0.58 o
  -2   9   4       17.63       16.60      0.43 o
  -1   9   4        6.03        5.94      0.24 o
   0   9   4      146.43      141.76      1.84 o
   1   9   4       14.87       14.96      0.38 o
   2   9   4        5.32        3.92      0.27 o
   3   9   4        0.65        0.79      0.22 o
   4   9   4        9.74        9.16      0.38 o
   5   9   4        4.43        5.84      0.35 o
   6   9   4       14.10       14.45      0.73 o
   7   9   4        1.11        1.35      0.46 o
   8   9   4        0.64        1.08      0.71 o
  -8  10   4        2.05        2.65      0.26 o
  -7  10   4       10.17       10.33      0.39 o
  -6  10   4       12.24       13.23      0.51 o
  -5  10   4        5.15        4.83      0.27 o
  -4  10   4       34.78       35.60      0.80 o
  -3  10   4       29.42       30.34      1.49 o
  -2  10   4       43.36       44.32      0.99 o
  -1  10   4       19.47       20.09      0.50 o
   0  10   4       36.65       35.57      0.63 o
   1  10   4       28.64       30.06      0.58 o
   2  10   4       11.70        9.82      0.43 o
   3  10   4        3.92        4.03      0.38 o
   4  10   4       12.61       12.12      0.48 o
   5  10   4        2.12        2.84      0.32 o
   6  10   4        0.08       -0.25      0.29 o
   7  10   4        1.75        1.70      0.35 o
  -8  11   4        7.14        7.91      0.59 o
  -7  11   4        0.65        0.81      0.25 o
  -6  11   4       13.70       16.83      0.51 o
  -5  11   4        1.09        1.35      0.25 o
  -4  11   4        7.91        6.45      0.29 o
  -3  11   4       11.25       11.47      0.42 o
  -2  11   4        0.44        0.60      0.22 o
  -1  11   4       15.72       15.31      0.58 o
   0  11   4       12.91       12.85      0.46 o
   1  11   4        9.28        8.82      0.45 o
   2  11   4        7.16        6.71      0.30 o
   3  11   4       18.91       18.24      0.57 o
   4  11   4        5.19        4.87      0.42 o
   5  11   4        0.41        0.35      0.31 o
   6  11   4        2.61        2.89      0.36 o
  -7  12   4        0.11        0.24      0.47 o
  -6  12   4        1.01        1.38      0.34 o
  -5  12   4        1.46        1.58      0.35 o
  -4  12   4        2.83        2.66      0.31 o
  -3  12   4        3.18        2.86      0.47 o
  -2  12   4       26.83       27.87      0.65 o
  -1  12   4       12.35       13.93      0.48 o
   0  12   4        9.18        9.35      0.60 o
   1  12   4        8.94        9.87      0.59 o
   2  12   4        7.55        8.53      0.43 o
   3  12   4        3.03        3.66      0.34 o
   4  12   4        0.79        0.91      0.37 o
   5  12   4        0.68        1.15      0.33 o
  -6  13   4        0.69        0.04      0.34 o
  -5  13   4        0.24       -0.24      0.33 o
  -4  13   4        1.14        1.32      0.31 o
  -3  13   4       13.79       15.38      0.75 o
  -2  13   4        2.68        3.62      0.41 o
  -1  13   4       18.99       21.19      0.73 o
   0  13   4        0.85        1.24      0.37 o
   1  13   4        4.46        4.09      0.41 o
   2  13   4        4.70        3.57      0.41 o
   3  13   4        5.83        5.50      0.47 o
   4  13   4        1.72        2.96      0.43 o
  -4  14   4        0.66        0.58      0.32 o
  -3  14   4        3.24        3.80      0.61 o
  -2  14   4       14.53       15.52      0.67 o
  -1  14   4        0.25        0.21      0.35 o
   0  14   4        1.38        1.62      0.41 o
   1  14   4        1.82        1.79      0.40 o
   2  14   4       10.66       11.12      0.75 o
 -11   0   5        1.32        0.80      0.31 o
 -10   0   5        0.85        0.40      0.24 o
  -9   0   5       13.50       13.34      0.43 o
  -8   0   5        7.34        8.51      0.69 o
  -7   0   5      182.42      171.91      4.71 o
  -6   0   5      203.95      207.14      5.55 o
  -5   0   5       10.19       10.56      0.45 o
  -4   0   5      130.52      156.30      2.11 o
  -3   0   5       98.62      107.16      1.31 o
  -2   0   5       16.52       17.09      0.23 o
  -1   0   5       18.28       23.89      0.36 o
   0   0   5       60.19       70.24      1.01 o
   1   0   5      154.21      174.87      2.14 o
   2   0   5      382.17      422.21      5.65 o
   3   0   5        0.01        0.26      0.33 o
   4   0   5       11.03        8.02      0.38 o
   5   0   5        4.87        5.36      0.31 o
   6   0   5       28.60       24.33      0.67 o
   7   0   5        2.43        2.26      0.32 o
   8   0   5        1.67        2.15      0.42 o
   9   0   5        2.35        2.71      0.48 o
 -11   1   5        3.55        4.17      0.26 o
 -10   1   5       14.26       16.09      0.39 o
  -9   1   5        5.80        5.84      0.18 o
  -8   1   5       15.25       15.44      0.29 o
  -7   1   5        4.71        3.79      0.20 o
  -6   1   5      114.56       99.81      2.10 o
  -5   1   5      139.26      144.95      1.61 o
  -4   1   5      143.01      122.80      1.27 o
  -3   1   5      277.85      313.26      2.40 o
  -2   1   5      359.10      396.90      3.04 o
  -1   1   5       53.74       58.37      0.51 o
   0   1   5      156.55      161.15      1.55 o
   1   1   5      302.83      340.86      2.89 o
   2   1   5       97.30       96.52      0.92 o
   3   1   5       62.10       67.78      0.78 o
   4   1   5       89.28       84.20      0.96 o
   5   1   5       37.80       33.98      0.55 o
   6   1   5       65.15       62.43      0.87 o
   7   1   5       12.06       12.42      0.38 o
   8   1   5        9.92       10.75      0.39 o
   9   1   5        5.18        5.86      0.39 o
 -11   2   5        6.54        7.62      0.50 o
 -10   2   5        3.57        3.55      0.17 o
  -9   2   5        1.69        1.33      0.19 o
  -8   2   5       15.05       15.60      0.44 o
  -7   2   5        4.39        4.98      0.18 o
  -6   2   5       31.86       31.98      0.43 o
  -5   2   5       14.73       14.42      0.24 o
  -4   2   5        0.48        0.20      0.06 o
  -3   2   5      183.81      182.89      1.49 o
  -2   2   5      920.01     1007.39      8.77 o
  -1   2   5      189.33      215.66      1.74 o
   0   2   5      349.69      357.32      3.18 o
   1   2   5       18.58       20.25      0.26 o
   2   2   5      217.65      222.21      2.16 o
   3   2   5       10.20        9.88      0.34 o
   4   2   5       10.98        8.10      0.23 o
   5   2   5       36.21       32.38      0.54 o
   6   2   5        1.32        0.69      0.19 o
   7   2   5       13.00       13.66      0.38 o
   8   2   5        2.19        2.61      0.27 o
   9   2   5        1.61        1.74      0.32 o
 -11   3   5        1.39        1.80      0.20 o
 -10   3   5        0.45        0.81      0.17 o
  -9   3   5        5.80        5.33      0.26 o
  -8   3   5        1.90        1.32      0.19 o
  -7   3   5        0.80        0.50      0.16 o
  -6   3   5       51.97       52.69      0.76 o
  -5   3   5       22.68       19.85      0.32 o
  -4   3   5       30.23       25.48      0.34 o
  -3   3   5      361.24      396.10      3.70 o
  -2   3   5       31.45       32.21      0.37 o
  -1   3   5      228.92      221.11      1.98 o
   0   3   5      122.23      134.52      1.33 o
   1   3   5      162.45      172.89      1.60 o
   2   3   5       43.76       40.85      0.52 o
   3   3   5       30.44       28.80      0.46 o
   4   3   5       74.04       74.48      0.97 o
   5   3   5       29.76       28.48      0.50 o
   6   3   5        0.90        0.81      0.20 o
   7   3   5       11.01       11.31      0.36 o
   8   3   5        1.03        1.13      0.25 o
   9   3   5        1.64        2.17      0.37 o
 -11   4   5        1.17        1.25      0.20 o
 -10   4   5       10.80       11.40      0.33 o
  -9   4   5       13.55       13.95      0.42 o
  -8   4   5        8.52        9.65      0.34 o
  -7   4   5        9.06        8.60      0.30 o
  -6   4   5        4.53        3.99      0.18 o
  -5   4   5      141.81      147.94      1.84 o
  -4   4   5       58.29       63.93      0.71 o
  -3   4   5       38.15       37.50      0.45 o
  -2   4   5      170.88      189.75      1.81 o
  -1   4   5        2.70        3.93      0.15 o
   0   4   5       71.54       76.56      0.85 o
   1   4   5       68.50       69.82      0.87 o
   2   4   5      194.84      196.26      2.09 o
   3   4   5      293.33      274.43      3.13 o
   4   4   5       23.63       22.75      0.43 o
   5   4   5       12.07       12.46      0.34 o
   6   4   5       22.01       21.37      0.45 o
   7   4   5        2.12        2.28      0.35 o
   8   4   5        0.39        0.03      0.26 o
   9   4   5        1.79        1.51      0.32 o
 -11   5   5        2.57        2.35      0.28 o
 -10   5   5        0.63        0.52      0.20 o
  -9   5   5        2.24        2.32      0.25 o
  -8   5   5        2.26        2.34      0.23 o
  -7   5   5        5.76        6.78      0.28 o
  -6   5   5        2.78        2.87      0.19 o
  -5   5   5       77.43       74.17      1.12 o
  -4   5   5       42.76       43.86      0.53 o
  -3   5   5      118.77      121.00      2.08 o
  -2   5   5       82.65       88.47      1.21 o
  -1   5   5       35.80       36.69      0.38 o
   0   5   5      624.56      652.20      6.15 o
   1   5   5       52.65       52.90      0.70 o
   2   5   5       12.21       11.36      0.29 o
   3   5   5       39.09       37.90      0.58 o
   4   5   5      119.09      112.74      1.40 o
   5   5   5        9.47       10.45      0.33 o
   6   5   5        4.21        4.18      0.24 o
   7   5   5        3.34        3.60      0.28 o
   8   5   5        4.23        4.28      0.31 o
   9   5   5        0.06       -0.32      0.32 o
 -10   6   5       10.09       10.21      1.06 o
  -9   6   5        5.85        5.74      0.28 o
  -8   6   5        8.79        8.41      0.41 o
  -7   6   5       24.51       22.24      0.60 o
  -6   6   5       12.41        9.81      0.41 o
  -5   6   5        6.13        6.14      0.21 o
  -4   6   5       79.77       75.64      1.04 o
  -3   6   5       13.33       15.37      0.36 o
  -2   6   5       31.47       29.34      0.41 o
  -1   6   5       88.60       84.88      0.82 o
   0   6   5       62.05       60.27      0.66 o
   1   6   5       15.12       11.32      0.29 o
   2   6   5       39.95       39.90      0.67 o
   3   6   5       83.55       85.28      1.20 o
   4   6   5       17.74       16.89      0.42 o
   5   6   5        1.29        1.80      0.21 o
   6   6   5        0.13        0.15      0.19 o
   7   6   5        3.51        3.57      0.29 o
   8   6   5        4.70        5.04      0.39 o
 -10   7   5        1.04        1.07      0.28 o
  -9   7   5       27.39       26.68      1.16 o
  -8   7   5        5.68        6.08      0.49 o
  -7   7   5       13.66       14.05      0.62 o
  -6   7   5       15.00       15.04      0.38 o
  -5   7   5       15.12       13.42      0.43 o
  -4   7   5       76.51       73.37      1.02 o
  -3   7   5       74.15       66.33      0.93 o
  -2   7   5        1.46        1.51      0.17 o
  -1   7   5        1.64        1.69      0.15 o
   0   7   5        8.59        8.76      0.33 o
   1   7   5      127.78      123.58      1.64 o
   2   7   5        5.14        5.18      0.25 o
   3   7   5       10.39        9.84      0.35 o
   4   7   5        1.34        1.06      0.21 o
   5   7   5        5.14        4.26      0.27 o
   6   7   5        1.79        1.77      0.29 o
   7   7   5        9.85       10.45      0.46 o
   8   7   5        0.12       -0.17      0.31 o
  -9   8   5        0.97        0.88      0.29 o
  -8   8   5       16.90       18.37      1.12 o
  -7   8   5       20.75       20.69      0.72 o
  -6   8   5       19.33       18.24      0.45 o
  -5   8   5        8.77        8.02      0.31 o
  -4   8   5       20.94       19.90      0.43 o
  -3   8   5       52.30       48.14      0.74 o
  -2   8   5       26.18       24.27      0.56 o
  -1   8   5       36.12       30.26      0.53 o
   0   8   5       29.20       27.58      0.47 o
   1   8   5        2.53        3.28      0.22 o
   2   8   5       14.27       11.90      0.36 o
   3   8   5        7.00        6.38      0.28 o
   4   8   5        1.35        1.56      0.24 o
   5   8   5       10.15       10.33      0.39 o
   6   8   5       12.58       11.98      0.49 o
   7   8   5        0.82        0.80      0.32 o
   8   8   5        2.40        2.90      0.37 o
  -9   9   5        5.70        5.99      0.51 o
  -8   9   5        6.54        6.99      0.54 o
  -7   9   5        6.07        5.46      0.47 o
  -6   9   5        3.74        4.35      0.26 o
  -5   9   5       16.36       17.20      0.46 o
  -4   9   5        8.61        8.38      0.31 o
  -3   9   5       38.02       35.91      0.62 o
  -2   9   5       50.62       49.45      1.27 o
  -1   9   5        6.26        6.16      0.28 o
   0   9   5        2.65        2.14      0.19 o
   1   9   5        4.93        4.04      0.23 o
   2   9   5       20.48       20.81      0.60 o
   3   9   5        3.44        4.25      0.37 o
   4   9   5       20.02       19.26      0.61 o
   5   9   5        6.78        6.71      0.34 o
   6   9   5        3.63        3.44      0.43 o
   7   9   5        1.42        0.89      0.32 o
  -8  10   5        1.12        1.15      0.33 o
  -7  10   5        5.12        5.85      0.51 o
  -6  10   5       11.96       13.04      0.44 o
  -5  10   5        0.96        1.25      0.23 o
  -4  10   5       11.17       12.18      0.38 o
  -3  10   5       20.69       19.09      0.46 o
  -2  10   5       46.68       45.07      0.83 o
  -1  10   5        2.32        2.55      0.24 o
   0  10   5        2.63        2.77      0.25 o
   1  10   5        3.75        3.19      0.32 o
   2  10   5       10.42        9.20      0.33 o
   3  10   5       21.76       23.12      0.61 o
   4  10   5       13.52       14.86      0.47 o
   5  10   5        1.46        2.24      0.33 o
   6  10   5        1.57        0.85      0.39 o
  -7  11   5        2.94        2.58      0.31 o
  -6  11   5        5.21        5.62      0.40 o
  -5  11   5       14.53       14.74      0.47 o
  -4  11   5        1.68        1.45      0.23 o
  -3  11   5        5.15        6.00      0.29 o
  -2  11   5       22.60       24.07      0.63 o
  -1  11   5        5.90        5.56      0.31 o
   0  11   5       19.66       19.64      0.53 o
   1  11   5        0.96        0.96      0.24 o
   2  11   5        0.34        0.11      0.22 o
   3  11   5        4.14        3.66      0.30 o
   4  11   5        0.07        0.23      0.26 o
   5  11   5       10.20       11.17      0.65 o
   6  11   5        1.31        1.67      0.37 o
  -6  12   5        1.80        1.45      0.32 o
  -5  12   5        4.89        5.77      0.35 o
  -4  12   5        0.03       -0.10      0.24 o
  -3  12   5        1.32        1.48      0.24 o
  -2  12   5        1.81        1.82      0.27 o
  -1  12   5       24.15       23.40      0.90 o
   0  12   5       16.93       17.19      0.52 o
   1  12   5       18.97       20.25      0.71 o
   2  12   5        0.90        0.55      0.27 o
   3  12   5        3.18        3.53      0.33 o
   4  12   5        1.53        1.91      0.34 o
   5  12   5        1.27        1.12      0.36 o
  -5  13   5        4.20        4.89      0.43 o
  -4  13   5        0.48        0.57      0.35 o
  -3  13   5        5.09        6.25      0.60 o
  -2  13   5       11.51       12.60      0.60 o
  -1  13   5        6.66        6.95      0.49 o
   0  13   5       20.17       22.57      0.76 o
   1  13   5        3.50        4.32      0.43 o
   2  13   5        0.44        0.59      0.55 o
   3  13   5        2.40        2.91      0.73 o
  -3  14   5        2.00        2.25      0.36 o
  -2  14   5        1.00        0.81      0.39 o
  -1  14   5        5.92        4.94      0.49 o
   0  14   5        1.51        1.90      0.42 o
   1  14   5        4.21        4.58      0.48 o
 -11   0   6        3.25        3.14      0.33 o
 -10   0   6        0.00        0.10      0.24 o
  -9   0   6        5.18        6.50      0.23 o
  -8   0   6       11.64       10.38      0.77 o
  -7   0   6        1.04        2.37      0.46 o
  -6   0   6      129.62      113.59      2.29 o
  -5   0   6        7.93        6.53      0.63 o
  -4   0   6        1.69        0.71      0.23 o
  -3   0   6        6.37        4.82      0.13 o
  -2   0   6      888.86      950.52      9.46 o
  -1   0   6       48.00       58.63      0.78 o
   0   0   6       41.39       50.06      0.77 o
   1   0   6       86.83       86.56      1.12 o
   2   0   6        5.85        4.13      0.27 o
   3   0   6       10.42        9.44      0.38 o
   4   0   6        0.22        0.04      0.23 o
   5   0   6      137.48      126.34      2.21 o
   6   0   6        0.68        1.17      0.29 o
   7   0   6        4.72        5.26      0.44 o
   8   0   6        0.67        0.10      0.40 o
   9   0   6        0.31        0.55      0.44 o
 -11   1   6        2.56        3.70      0.23 o
 -10   1   6        7.82        7.66      0.33 o
  -9   1   6        0.01        0.11      0.15 o
  -8   1   6       34.13       31.08      0.54 o
  -7   1   6       56.38       54.44      2.58 o
  -6   1   6      110.13      102.37      1.39 o
  -5   1   6       88.35       81.01      0.96 o
  -4   1   6       41.49       42.19      0.37 o
  -3   1   6      178.94      199.88      1.74 o
  -2   1   6       72.03       75.56      0.65 o
  -1   1   6       11.36       13.14      0.19 o
   0   1   6      144.39      164.98      1.60 o
   1   1   6      204.72      232.64      2.00 o
   2   1   6       68.79       70.96      0.71 o
   3   1   6       15.34       15.17      0.29 o
   4   1   6        8.90        8.05      0.31 o
   5   1   6       40.26       41.38      0.65 o
   6   1   6        8.38        8.54      0.30 o
   7   1   6        8.01        8.73      0.41 o
   8   1   6        8.03        9.13      0.43 o
   9   1   6        0.77        1.17      0.31 o
 -11   2   6        2.93        2.75      0.22 o
 -10   2   6       25.26       28.65      0.70 o
  -9   2   6        8.60        9.46      0.37 o
  -8   2   6       22.73       24.67      0.50 o
  -7   2   6        1.02        0.08      0.14 o
  -6   2   6      215.50      205.75      2.28 o
  -5   2   6       38.73       43.56      0.49 o
  -4   2   6       18.26       18.85      0.27 o
  -3   2   6      138.32      154.39      1.40 o
  -2   2   6       15.59       19.84      0.22 o
  -1   2   6      160.79      181.56      1.55 o
   0   2   6       20.64       19.86      0.28 o
   1   2   6       51.51       52.47      0.55 o
   2   2   6       16.09       15.56      0.27 o
   3   2   6       27.05       26.32      0.40 o
   4   2   6       54.91       49.58      0.64 o
   5   2   6       10.46        8.84      0.37 o
   6   2   6       11.80       11.80      0.42 o
   7   2   6       20.90       21.33      0.48 o
   8   2   6        2.41        2.49      0.30 o
   9   2   6        1.59        1.93      0.35 o
 -11   3   6        1.31        0.87      0.22 o
 -10   3   6        1.72        1.37      0.26 o
  -9   3   6        1.39        2.17      0.26 o
  -8   3   6        2.27        2.06      0.17 o
  -7   3   6       26.73       26.61      0.44 o
  -6   3   6       28.35       26.98      0.40 o
  -5   3   6       28.71       29.65      0.48 o
  -4   3   6      230.32      232.10      2.54 o
  -3   3   6       19.27       18.19      0.26 o
  -2   3   6      124.82      132.17      1.10 o
  -1   3   6      439.19      450.79      3.97 o
   0   3   6      116.35      114.44      1.23 o
   1   3   6       22.91       22.07      0.32 o
   2   3   6       17.84       16.51      0.31 o
   3   3   6       54.82       58.54      0.72 o
   4   3   6       10.58        8.90      0.26 o
   5   3   6       27.62       26.66      0.55 o
   6   3   6       15.86       16.35      0.41 o
   7   3   6        0.34        0.21      0.22 o
   8   3   6        0.01       -0.25      0.25 o
   9   3   6        1.97        2.68      0.56 o
 -11   4   6        0.89        0.91      0.22 o
 -10   4   6        6.91        7.37      0.32 o
  -9   4   6        3.29        3.32      0.24 o
  -8   4   6        7.80        6.86      0.29 o
  -7   4   6        3.43        3.29      0.17 o
  -6   4   6       55.21       49.60      0.78 o
  -5   4   6      127.67      121.17      1.72 o
  -4   4   6       78.06       90.83      0.98 o
  -3   4   6       10.49        9.47      0.19 o
  -2   4   6       25.66       25.54      0.29 o
  -1   4   6       26.54       27.84      0.41 o
   0   4   6       65.20       65.22      0.66 o
   1   4   6       72.37       78.02      0.90 o
   2   4   6      149.60      139.61      1.64 o
   3   4   6       60.27       53.54      0.75 o
   4   4   6       43.45       40.28      0.63 o
   5   4   6       12.07       12.02      0.36 o
   6   4   6        5.71        6.07      0.28 o
   7   4   6        0.57        0.38      0.23 o
   8   4   6        2.31        2.64      0.37 o
 -10   5   6        1.81        1.61      0.35 o
  -9   5   6        2.55        2.87      0.26 o
  -8   5   6        3.35        3.23      0.24 o
  -7   5   6        9.99        8.27      0.34 o
  -6   5   6       16.13       15.76      0.41 o
  -5   5   6       52.55       52.95      1.14 o
  -4   5   6       22.30       20.40      0.39 o
  -3   5   6        3.29        3.21      0.14 o
  -2   5   6        6.91        5.91      0.17 o
  -1   5   6      303.87      297.25      2.66 o
   0   5   6       51.44       52.73      0.56 o
   1   5   6        3.87        2.18      0.17 o
   2   5   6      128.08      125.86      1.67 o
   3   5   6       53.55       54.55      0.85 o
   4   5   6       30.04       26.58      0.55 o
   5   5   6        9.81        9.82      0.36 o
   6   5   6        1.53        1.53      0.24 o
   7   5   6        5.91        5.81      0.43 o
   8   5   6        2.63        2.93      0.34 o
 -10   6   6        5.61        6.26      0.31 o
  -9   6   6       12.34       14.23      0.56 o
  -8   6   6        8.57        8.09      0.45 o
  -7   6   6       12.75       13.38      0.49 o
  -6   6   6       33.73       31.06      0.74 o
  -5   6   6       42.73       44.91      0.67 o
  -4   6   6       32.24       29.33      0.52 o
  -3   6   6       74.40       61.90      0.80 o
  -2   6   6       67.83       67.24      0.83 o
  -1   6   6       16.72       12.69      0.24 o
   0   6   6       58.49       50.53      0.55 o
   1   6   6      156.03      151.90      1.98 o
   2   6   6       92.46       89.16      1.25 o
   3   6   6       35.46       34.95      0.63 o
   4   6   6        5.33        4.81      0.26 o
   5   6   6        3.26        2.50      0.25 o
   6   6   6        0.58        0.22      0.24 o
   7   6   6        5.69        5.81      0.38 o
   8   6   6        0.40        0.18      0.32 o
 -10   7   6        2.62        2.44      0.29 o
  -9   7   6        3.19        4.22      0.85 o
  -8   7   6        6.62        5.87      0.47 o
  -7   7   6       39.26       36.95      0.86 o
  -6   7   6       14.82       12.83      0.57 o
  -5   7   6        9.79        7.68      0.28 o
  -4   7   6       19.63       20.25      0.58 o
  -3   7   6      171.62      162.47      2.06 o
  -2   7   6       49.80       47.05      0.72 o
  -1   7   6        1.18        1.75      0.16 o
   0   7   6       77.54       73.73      0.94 o
   1   7   6       35.55       32.04      0.68 o
   2   7   6        9.02        8.74      0.31 o
   3   7   6        6.47        6.00      0.35 o
   4   7   6       10.09       11.10      0.40 o
   5   7   6        9.31        8.21      0.35 o
   6   7   6        3.49        3.55      0.30 o
   7   7   6        0.43        0.09      0.31 o
   8   7   6        0.19        0.12      0.50 o
  -9   8   6        3.67        3.23      0.48 o
  -8   8   6        4.87        5.63      0.57 o
  -7   8   6        2.31        1.97      0.33 o
  -6   8   6       18.33       19.12      0.68 o
  -5   8   6        8.50        8.13      0.31 o
  -4   8   6        7.16        6.91      0.27 o
  -3   8   6       20.24       18.33      0.42 o
  -2   8   6       15.48       14.98      0.67 o
  -1   8   6        1.97        2.09      0.19 o
   0   8   6       36.06       28.66      0.60 o
   1   8   6       18.25       16.93      0.41 o
   2   8   6        4.25        4.71      0.26 o
   3   8   6       12.94       14.26      0.61 o
   4   8   6        8.65       10.95      0.47 o
   5   8   6        3.09        3.19      0.30 o
   6   8   6        0.79        0.32      0.31 o
   7   8   6        0.46        0.14      0.32 o
  -9   9   6        0.04       -0.27      0.27 o
  -8   9   6        6.36        7.25      0.56 o
  -7   9   6        3.85        3.72      0.47 o
  -6   9   6        3.31        3.14      0.43 o
  -5   9   6       16.02       16.39      0.46 o
  -4   9   6       11.43       11.23      0.39 o
  -3   9   6        1.60        1.32      0.20 o
  -2   9   6       20.91       20.48      0.46 o
  -1   9   6        9.65        7.83      0.32 o
   0   9   6        2.96        3.08      0.26 o
   1   9   6        0.80        0.84      0.21 o
   2   9   6       14.09       14.83      0.58 o
   3   9   6        2.15        2.74      0.26 o
   4   9   6        2.84        3.06      0.28 o
   5   9   6        7.40        7.64      0.53 o
   6   9   6        1.78        2.19      0.38 o
  -8  10   6        0.72        0.79      0.44 o
  -7  10   6        3.22        4.20      0.51 o
  -6  10   6        1.53        1.84      0.24 o
  -5  10   6        0.13       -0.02      0.21 o
  -4  10   6        0.98        0.99      0.23 o
  -3  10   6        2.81        2.59      0.24 o
  -2  10   6       21.33       23.16      0.51 o
  -1  10   6       15.39       13.89      0.45 o
   0  10   6        2.54        1.95      0.24 o
   1  10   6        7.90        6.92      0.39 o
   2  10   6        2.43        1.93      0.27 o
   3  10   6        8.33        7.41      0.35 o
   4  10   6        6.23        6.41      0.36 o
   5  10   6        6.17        7.22      0.51 o
   6  10   6        2.29        3.06      0.39 o
  -7  11   6        1.86        2.40      0.51 o
  -6  11   6        3.79        3.20      0.33 o
  -5  11   6        8.64        9.60      0.44 o
  -4  11   6       10.66       11.44      0.44 o
  -3  11   6        3.68        3.47      0.27 o
  -2  11   6        0.33        0.19      0.20 o
  -1  11   6        9.41        9.27      0.65 o
   0  11   6       10.77       10.46      0.42 o
   1  11   6       14.98       15.47      0.50 o
   2  11   6        5.10        5.48      0.57 o
   3  11   6        9.35        8.70      0.51 o
   4  11   6        6.52        7.20      0.43 o
   5  11   6        1.27        1.22      0.58 o
  -6  12   6        2.28        3.06      0.31 o
  -5  12   6        6.17        5.51      0.35 o
  -4  12   6        1.46        1.20      0.28 o
  -3  12   6        6.36        7.01      0.33 o
  -2  12   6        0.47        0.74      0.24 o
  -1  12   6        5.33        5.62      0.35 o
   0  12   6        0.39        0.69      0.26 o
   1  12   6        3.28        3.14      0.35 o
   2  12   6        4.73        5.09      0.36 o
   3  12   6        1.93        1.43      0.32 o
   4  12   6        0.56        0.36      0.49 o
  -4  13   6        3.60        3.40      0.40 o
  -3  13   6        0.33       -0.02      0.40 o
  -2  13   6        2.88        3.12      0.35 o
  -1  13   6        1.92        1.58      0.46 o
   0  13   6        1.05        1.53      0.40 o
   1  13   6        9.87        9.52      0.56 o
   2  13   6        2.15        1.36      0.50 o
 -11   0   7        1.73        1.57      0.29 o
 -10   0   7       15.51       18.01      1.17 o
  -8   0   7        3.14        4.37      0.63 o
  -7   0   7       53.12       53.16      1.83 o
  -6   0   7        0.77       -0.41      0.57 o
  -5   0   7       69.74       69.72      1.04 o
  -4   0   7       21.96       18.60      0.37 o
  -3   0   7      176.16      157.63      1.93 o
  -2   0   7       35.66       44.23      0.62 o
  -1   0   7       11.44       12.82      0.29 o
   0   0   7        0.23        0.08      0.14 o
   1   0   7       57.90       59.18      0.92 o
   2   0   7       25.93       22.64      0.47 o
   3   0   7        7.75        8.66      0.31 o
   4   0   7        1.14        1.19      0.27 o
   5   0   7        9.84       11.72      0.62 o
   6   0   7       25.20       27.12      1.33 o
   7   0   7       48.21       51.26      1.67 o
   8   0   7       10.69       11.04      0.86 o
 -11   1   7        6.08        5.25      0.31 o
 -10   1   7        0.51        0.05      0.25 o
  -9   1   7       11.96       12.40      0.40 o
  -8   1   7        8.18        7.60      0.28 o
  -7   1   7       20.07       19.52      0.58 o
  -6   1   7       45.01       45.14      0.68 o
  -5   1   7       44.30       41.35      0.47 o
  -4   1   7       21.76       20.11      0.26 o
  -3   1   7       90.90       82.20      0.74 o
  -2   1   7       41.76       38.07      0.37 o
  -1   1   7      180.24      179.89      1.55 o
   0   1   7       43.90       38.83      0.46 o
   1   1   7       47.65       47.95      0.69 o
   2   1   7       90.26       92.70      1.03 o
   3   1   7       28.10       26.40      0.42 o
   4   1   7       34.95       38.42      0.61 o
   5   1   7        1.45        0.87      0.20 o
   6   1   7        2.83        2.23      0.24 o
   7   1   7        3.01        3.85      0.31 o
   8   1   7        2.99        3.47      0.40 o
 -11   2   7        0.83        0.83      0.18 o
 -10   2   7        1.47        1.37      0.28 o
  -9   2   7        4.92        4.90      0.24 o
  -8   2   7       11.69       10.97      0.31 o
  -7   2   7       34.63       34.37      0.48 o
  -6   2   7       11.60       10.66      0.22 o
  -5   2   7      397.52      369.69      3.98 o
  -4   2   7      172.31      176.66      1.70 o
  -3   2   7      237.25      244.39      1.98 o
  -2   2   7        0.55        0.36      0.10 o
  -1   2   7      111.41      109.56      0.98 o
   0   2   7       11.18       15.33      0.26 o
   1   2   7       76.61       77.95      0.83 o
   2   2   7        3.49        3.79      0.19 o
   3   2   7       84.99       77.82      0.99 o
   4   2   7        5.37        4.69      0.26 o
   5   2   7        3.69        4.28      0.34 o
   6   2   7       18.01       18.07      0.76 o
   7   2   7        2.88        3.85      0.31 o
   8   2   7        2.28        3.03      0.36 o
 -11   3   7        2.68        2.81      0.33 o
 -10   3   7        5.64        5.42      0.49 o
  -9   3   7        3.08        2.24      0.22 o
  -8   3   7        4.27        4.05      0.19 o
  -7   3   7        3.98        3.43      0.16 o
  -6   3   7       44.71       41.50      0.62 o
  -5   3   7       26.38       25.88      0.45 o
  -4   3   7       62.64       60.69      0.69 o
  -3   3   7      165.70      164.16      1.59 o
  -2   3   7      124.32      126.58      1.25 o
  -1   3   7      102.44      102.33      0.98 o
   0   3   7      115.00      116.15      1.17 o
   1   3   7      138.47      146.88      1.58 o
   2   3   7      160.62      157.39      1.84 o
   3   3   7        5.01        4.35      0.21 o
   4   3   7        1.47        0.81      0.18 o
   5   3   7       14.33       13.37      0.43 o
   6   3   7        1.28        1.62      0.26 o
   7   3   7        0.11        0.15      0.25 o
   8   3   7        0.80        1.33      0.33 o
 -10   4   7        0.09       -0.12      0.42 o
  -9   4   7       19.18       20.86      0.50 o
  -8   4   7        1.79        2.00      0.18 o
  -7   4   7       11.72       10.72      0.31 o
  -6   4   7       42.31       38.19      0.69 o
  -5   4   7      189.33      175.21      2.43 o
  -4   4   7       46.68       45.79      0.60 o
  -3   4   7       56.74       56.99      0.80 o
  -2   4   7       54.24       49.73      0.56 o
  -1   4   7       60.85       60.06      0.62 o
   0   4   7      213.10      224.94      2.17 o
   1   4   7        5.91        6.98      0.25 o
   2   4   7        9.38        8.31      0.41 o
   3   4   7       26.65       23.32      0.68 o
   4   4   7       46.04       44.12      0.79 o
   5   4   7        1.25        0.77      0.22 o
   6   4   7        0.10        0.11      0.23 o
   7   4   7        0.98        0.92      0.28 o
   8   4   7        1.51        1.89      0.33 o
 -10   5   7        4.86        6.10      0.38 o
  -9   5   7        0.91        1.13      0.28 o
  -8   5   7        0.67        0.29      0.22 o
  -7   5   7        5.28        4.51      0.27 o
  -6   5   7       33.26       33.31      0.64 o
  -5   5   7       29.86       27.30      0.57 o
  -4   5   7       76.45       73.26      1.00 o
  -3   5   7      118.12      110.52      1.20 o
  -2   5   7      101.29       99.99      1.02 o
  -1   5   7       21.24       22.43      0.51 o
   0   5   7       13.03       10.23      0.23 o
   1   5   7       71.95       70.39      1.00 o
   2   5   7       21.21       21.26      0.42 o
   3   5   7       16.49       14.72      0.38 o
   4   5   7       15.83       15.21      0.38 o
   5   5   7        2.63        2.80      0.27 o
   6   5   7        0.65        0.82      0.24 o
   7   5   7        1.94        2.15      0.34 o
   8   5   7        0.06       -0.12      0.31 o
 -10   6   7        2.23        2.18      0.59 o
  -9   6   7       12.47       12.95      0.65 o
  -8   6   7        8.88        8.56      0.54 o
  -7   6   7       30.63       29.74      0.63 o
  -6   6   7       22.40       20.93      0.51 o
  -5   6   7       44.97       43.54      1.88 o
  -4   6   7       77.58       77.07      1.05 o
  -3   6   7        8.61        7.41      0.27 o
  -2   6   7       77.30       67.38      0.78 o
  -1   6   7        3.31        2.71      0.14 o
   0   6   7        8.66        9.01      0.22 o
   1   6   7       17.17       17.08      0.41 o
   2   6   7        2.47        1.79      0.21 o
   3   6   7        6.08        5.97      0.28 o
   4   6   7       35.39       35.64      0.68 o
   5   6   7        0.13       -0.13      0.24 o
   6   6   7        0.90        0.59      0.27 o
   7   6   7        1.07        0.93      0.32 o
  -9   7   7        2.51        2.36      0.43 o
  -8   7   7        3.93        4.65      0.44 o
  -7   7   7        6.33        6.20      0.38 o
  -6   7   7       16.10       13.67      0.92 o
  -5   7   7        3.27        3.56      0.21 o
  -4   7   7       18.80       16.56      0.58 o
  -3   7   7       33.85       31.77      0.56 o
  -2   7   7       15.42       12.48      0.31 o
  -1   7   7        3.40        3.92      0.20 o
   0   7   7       42.77       39.44      0.67 o
   1   7   7        0.04       -0.18      0.18 o
   2   7   7       16.37       19.01      0.52 o
   3   7   7       11.56       11.27      0.43 o
   4   7   7        4.39        4.48      0.29 o
   5   7   7        3.44        3.70      0.31 o
   6   7   7        0.72        0.77      0.28 o
   7   7   7        1.28        1.38      0.40 o
  -9   8   7        5.13        5.35      0.53 o
  -8   8   7       17.55       20.20      1.33 o
  -7   8   7        0.53        0.21      0.32 o
  -6   8   7        1.57        1.17      0.29 o
  -5   8   7        7.61        7.96      0.31 o
  -4   8   7        6.20        6.53      0.30 o
  -3   8   7        0.91        1.04      0.19 o
  -2   8   7       18.54       18.22      0.44 o
  -1   8   7       38.99       38.48      0.66 o
   0   8   7        3.56        3.40      0.24 o
   1   8   7        1.59        1.05      0.23 o
   2   8   7        3.23        2.51      0.27 o
   3   8   7        8.92        9.98      0.56 o
   4   8   7        1.81        2.05      0.31 o
   5   8   7        1.80        1.19      0.30 o
   6   8   7        5.61        5.99      0.47 o
  -8   9   7        0.97        0.90      0.42 o
  -7   9   7       22.40       23.54      1.35 o
  -6   9   7        0.79        0.65      0.29 o
  -5   9   7        4.50        5.43      0.28 o
  -4   9   7        8.12        8.66      0.35 o
  -3   9   7        1.33        1.46      0.20 o
  -2   9   7       12.54       10.32      0.34 o
  -1   9   7        5.43        4.05      0.25 o
   0   9   7        1.68        1.25      0.22 o
   1   9   7       19.54       19.87      0.54 o
   2   9   7        3.58        3.55      0.38 o
   3   9   7        8.33        9.34      0.43 o
   4   9   7        9.51       10.03      0.46 o
   5   9   7        4.17        4.65      0.52 o
   6   9   7        4.91        5.03      0.55 o
  -7  10   7        3.12        3.53      0.39 o
  -6  10   7        6.49        7.41      0.46 o
  -5  10   7        1.12        1.33      0.24 o
  -4  10   7        0.05        0.18      0.30 o
  -3  10   7        0.97        0.86      0.24 o
  -2  10   7        0.80        0.63      0.21 o
  -1  10   7        7.13        7.38      0.32 o
   0  10   7       14.58       13.38      0.46 o
   1  10   7        4.93        5.06      0.33 o
   2  10   7        3.60        3.45      0.33 o
   3  10   7        4.53        4.90      0.43 o
   4  10   7        1.19        0.67      0.37 o
   5  10   7        1.08        0.80      0.38 o
  -6  11   7        0.79        1.28      0.35 o
  -5  11   7        1.71        1.50      0.26 o
  -4  11   7       10.13       11.71      0.44 o
  -3  11   7        8.75        8.59      0.39 o
  -2  11   7        4.97        5.28      0.30 o
  -1  11   7        3.54        2.97      0.27 o
   0  11   7        0.89        0.05      0.26 o
   1  11   7        6.05        6.25      0.37 o
   2  11   7        3.32        3.14      0.32 o
   3  11   7        3.48        3.00      0.34 o
   4  11   7        0.55        0.22      0.35 o
  -5  12   7        3.04        3.33      0.32 o
  -4  12   7        0.83        0.38      0.25 o
  -3  12   7        6.65        7.25      0.38 o
  -2  12   7        1.46        1.95      0.27 o
  -1  12   7        3.71        4.15      0.31 o
   0  12   7        4.94        5.57      0.37 o
   1  12   7        1.53        1.75      0.32 o
   2  12   7        4.65        4.67      0.37 o
   3  12   7        1.36        0.89      0.32 o
  -3  13   7        0.61        0.41      0.36 o
  -2  13   7        5.29        6.47      0.49 o
  -1  13   7        1.90        1.55      0.35 o
   0  13   7        3.44        3.52      0.43 o
 -10   0   8       25.17       23.09      0.96 o
  -9   0   8        0.65        0.23      0.51 o
  -8   0   8        0.34       -0.22      0.51 o
  -7   0   8        1.21        1.82      0.35 o
  -6   0   8       75.09       72.16      1.61 o
  -5   0   8       13.38       11.12      0.39 o
  -4   0   8      266.14      267.24      3.57 o
  -3   0   8      197.38      186.90      2.54 o
  -2   0   8      155.41      156.61      2.16 o
  -1   0   8       48.41       52.91      0.75 o
   0   0   8       82.36       76.14      1.15 o
   1   0   8        2.76        2.14      0.43 o
   2   0   8       14.16       14.62      0.45 o
   3   0   8        0.38       -0.29      0.29 o
   4   0   8        0.51        0.28      0.34 o
   5   0   8       21.18       20.41      1.05 o
   6   0   8        0.16        0.05      0.40 o
   7   0   8        4.92        5.66      0.64 o
   8   0   8        0.06        0.37      0.67 o
 -10   1   8        1.10        0.61      0.19 o
  -9   1   8        9.10        8.12      0.33 o
  -8   1   8        5.85        4.76      0.33 o
  -7   1   8        3.86        3.86      0.25 o
  -6   1   8       50.24       47.64      0.58 o
  -5   1   8       43.91       43.41      0.59 o
  -4   1   8        4.80        3.82      0.13 o
  -3   1   8       81.17       85.67      0.88 o
  -2   1   8      137.78      131.80      1.30 o
  -1   1   8      135.00      126.60      1.13 o
   0   1   8       38.31       33.91      0.41 o
   1   1   8       68.71       69.44      0.88 o
   2   1   8       17.86       19.93      0.37 o
   3   1   8       44.82       44.07      0.83 o
   4   1   8       26.10       25.89      0.63 o
   5   1   8        0.43       -0.16      0.25 o
   6   1   8        8.93        9.06      0.43 o
   7   1   8        2.82        3.44      0.36 o
   8   1   8        0.91        1.09      0.41 o
 -10   2   8        3.03        3.12      0.24 o
  -9   2   8        2.87        3.03      0.21 o
  -8   2   8       19.51       18.05      0.53 o
  -7   2   8        2.72        3.09      0.15 o
  -6   2   8       16.90       16.29      0.39 o
  -5   2   8       33.76       30.47      0.47 o
  -4   2   8       45.69       43.90      0.50 o
  -3   2   8      170.77      171.52      1.66 o
  -2   2   8      141.58      139.12      1.29 o
  -1   2   8       25.10       24.88      0.31 o
   0   2   8      294.36      290.75      2.77 o
   1   2   8        9.30       10.15      0.28 o
   2   2   8        5.61        5.45      0.24 o
   3   2   8       20.53       19.01      0.44 o
   4   2   8        7.44        7.61      0.36 o
   5   2   8        4.16        4.02      0.32 o
   6   2   8        1.33        1.74      0.31 o
   7   2   8        7.00        8.53      0.45 o
 -10   3   8        5.08        4.81      0.34 o
  -9   3   8        0.92        0.37      0.24 o
  -8   3   8       14.68       16.75      0.41 o
  -7   3   8       13.02       13.93      0.38 o
  -6   3   8        3.22        3.01      0.21 o
  -5   3   8       11.47       12.02      0.35 o
  -4   3   8       33.64       28.51      0.43 o
  -3   3   8       14.47       13.24      0.27 o
  -2   3   8      107.90       97.99      1.00 o
  -1   3   8       53.87       49.91      0.58 o
   0   3   8      119.22      109.68      1.13 o
   1   3   8       46.55       44.00      0.70 o
   2   3   8        8.60        8.34      0.31 o
   3   3   8       25.00       22.65      0.48 o
   4   3   8       13.22       13.92      0.48 o
   5   3   8        1.75        1.28      0.28 o
   6   3   8        1.44        2.05      0.32 o
   7   3   8        0.07       -0.10      0.36 o
 -10   4   8        3.83        3.25      0.44 o
  -9   4   8        4.64        5.08      0.27 o
  -8   4   8        8.92        8.82      0.35 o
  -7   4   8       24.75       23.13      0.65 o
  -6   4   8       20.62       19.10      0.77 o
  -5   4   8       44.66       42.18      0.66 o
  -4   4   8       52.55       52.45      0.81 o
  -3   4   8       30.61       30.92      0.42 o
  -2   4   8       28.46       27.70      0.38 o
  -1   4   8       27.15       29.01      0.42 o
   0   4   8       16.97       17.04      0.32 o
   1   4   8       14.97       13.23      0.36 o
   2   4   8       16.45       16.61      0.41 o
   3   4   8       14.52       14.15      0.44 o
   4   4   8       15.35       16.05      1.08 o
   5   4   8        0.60        0.53      0.27 o
   6   4   8        1.49        1.18      0.30 o
   7   4   8        2.81        3.74      0.38 o
 -10   5   8        0.69        0.68      0.66 o
  -9   5   8        2.21        2.39      0.73 o
  -8   5   8        5.15        5.23      0.29 o
  -7   5   8        1.31        1.15      0.23 o
  -6   5   8       33.46       32.14      0.64 o
  -5   5   8       34.78       35.49      0.67 o
  -4   5   8       28.25       26.16      0.66 o
  -3   5   8        3.50        3.41      0.17 o
  -2   5   8       47.32       44.19      0.56 o
  -1   5   8       51.09       48.25      0.61 o
   0   5   8       16.50       14.49      0.33 o
   1   5   8        5.51        4.59      0.34 o
   2   5   8       36.00       33.71      0.62 o
   3   5   8       22.32       23.59      0.52 o
   4   5   8        2.59        1.70      0.30 o
   5   5   8        3.58        3.46      0.33 o
   6   5   8        1.93        1.41      0.36 o
   7   5   8        0.23        0.01      0.36 o
  -9   6   8        3.20        3.74      0.44 o
  -8   6   8        0.71        0.66      0.30 o
  -7   6   8       16.78       17.43      0.62 o
  -6   6   8       20.67       21.37      0.79 o
  -5   6   8       24.35       23.14      0.74 o
  -4   6   8        7.48        7.72      0.30 o
  -3   6   8        3.09        3.34      0.20 o
  -2   6   8       73.82       73.08      1.02 o
  -1   6   8        4.31        4.23      0.21 o
   0   6   8       14.87       16.44      0.50 o
   1   6   8        8.35        9.06      0.36 o
   2   6   8       35.42       34.36      0.64 o
   3   6   8        4.80        4.46      0.28 o
   4   6   8        2.73        3.29      0.40 o
   5   6   8        4.50        4.29      0.37 o
   6   6   8        0.62        0.82      0.30 o
  -9   7   8        0.95        0.62      0.42 o
  -8   7   8       14.44       15.16      0.62 o
  -7   7   8        4.11        3.08      0.39 o
  -6   7   8       16.65       16.81      0.58 o
  -5   7   8        3.95        3.88      0.22 o
  -4   7   8        0.35        0.48      0.18 o
  -3   7   8       16.21       16.38      0.39 o
  -2   7   8       16.12       14.12      0.34 o
  -1   7   8        2.31        1.88      0.19 o
   0   7   8       16.63       15.19      0.41 o
   1   7   8        3.56        2.99      0.27 o
   2   7   8        3.97        4.21      0.31 o
   3   7   8        7.17        6.96      0.33 o
   4   7   8       11.67       12.50      0.44 o
   5   7   8        2.97        4.36      0.38 o
   6   7   8        2.38        2.63      0.37 o
  -8   8   8        5.70        4.72      0.52 o
  -7   8   8        7.87        7.70      0.46 o
  -6   8   8       10.52       11.77      0.52 o
  -5   8   8        4.26        5.36      0.28 o
  -4   8   8        4.15        4.43      0.27 o
  -3   8   8       24.86       25.10      0.50 o
  -2   8   8        4.49        4.07      0.22 o
  -1   8   8       14.86       14.40      0.41 o
   0   8   8       14.21       15.09      0.42 o
   1   8   8       15.72       16.55      0.45 o
   2   8   8        3.15        3.18      0.31 o
   3   8   8        6.67        7.00      0.38 o
   4   8   8        3.10        3.31      0.31 o
   5   8   8        7.79        8.14      0.45 o
  -8   9   8        3.19        3.09      0.50 o
  -7   9   8        0.96        1.18      0.35 o
  -6   9   8        2.29        2.82      0.36 o
  -5   9   8        4.82        5.03      0.28 o
  -4   9   8        0.07        0.22      0.21 o
  -3   9   8        0.19       -0.10      0.19 o
  -2   9   8       10.38        9.55      0.39 o
  -1   9   8        0.65        0.84      0.22 o
   0   9   8        1.00        0.72      0.22 o
   1   9   8        5.55        6.07      0.32 o
   2   9   8        1.92        1.63      0.26 o
   3   9   8       10.29       10.95      0.47 o
   4   9   8        2.11        1.64      0.34 o
   5   9   8        0.25        0.15      0.39 o
  -7  10   8        1.41        1.29      0.35 o
  -6  10   8        3.29        2.85      0.38 o
  -5  10   8        1.07        0.82      0.29 o
  -4  10   8        7.94        8.65      0.38 o
  -3  10   8        3.30        3.05      0.30 o
  -2  10   8        1.21        0.84      0.32 o
  -1  10   8       13.29       14.42      0.50 o
   0  10   8        0.40        0.32      0.23 o
   1  10   8        8.27        7.53      0.66 o
   2  10   8        0.11       -0.01      0.26 o
   3  10   8        3.71        4.49      0.60 o
   4  10   8        2.72        2.27      0.43 o
  -6  11   8        4.45        4.67      0.44 o
  -5  11   8        1.34        0.93      0.26 o
  -4  11   8        2.95        3.39      0.32 o
  -3  11   8        3.81        3.94      0.32 o
  -2  11   8        2.18        2.03      0.30 o
  -1  11   8        0.26        0.37      0.25 o
   0  11   8        0.88        0.39      0.25 o
   1  11   8        5.02        5.35      0.35 o
   2  11   8        9.12       10.19      0.49 o
   3  11   8        0.41        0.17      0.33 o
  -4  12   8        1.14        1.07      0.29 o
  -3  12   8        7.39        9.02      0.44 o
  -2  12   8        5.08        4.65      0.36 o
  -1  12   8       11.28       13.01      0.54 o
   0  12   8        9.55       10.40      0.42 o
   1  12   8        1.16        1.31      0.28 o
 -10   0   9        4.80        4.64      0.33 o
  -9   0   9       16.89       17.10      1.17 o
  -8   0   9       13.20       12.70      0.97 o
  -7   0   9        0.14       -0.32      0.32 o
  -6   0   9        0.65        0.52      0.17 o
  -5   0   9        4.75        4.88      0.25 o
  -4   0   9        1.88        1.93      0.29 o
  -3   0   9        4.67        4.73      0.22 o
  -2   0   9       57.04       54.12      0.87 o
  -1   0   9        4.81        5.59      0.25 o
   0   0   9        2.13        2.26      0.20 o
   1   0   9       54.85       55.47      1.07 o
   2   0   9        8.16        8.14      0.47 o
   3   0   9        1.83        1.31      0.36 o
   4   0   9       14.16       13.40      0.72 o
   5   0   9        3.60        3.44      0.48 o
   6   0   9        1.97        1.69      0.48 o
   7   0   9        1.77        1.98      0.51 o
 -10   1   9       14.65       16.18      0.85 o
  -9   1   9        0.48        0.06      0.16 o
  -8   1   9        0.98        0.60      0.14 o
  -7   1   9       18.39       16.05      0.42 o
  -6   1   9        1.72        1.64      0.14 o
  -5   1   9       51.84       50.35      0.57 o
  -4   1   9       15.28       14.17      0.25 o
  -3   1   9        1.76        1.88      0.13 o
  -2   1   9       13.91       13.09      0.26 o
  -1   1   9       51.27       48.75      0.58 o
   0   1   9       12.69       11.68      0.28 o
   1   1   9        5.86        4.58      0.21 o
   2   1   9        6.40        6.35      0.27 o
   3   1   9        0.99        0.99      0.24 o
   4   1   9       23.85       26.19      0.65 o
   5   1   9        6.19        6.69      0.38 o
   6   1   9        1.15        0.83      0.30 o
   7   1   9        7.79        9.48      0.48 o
 -10   2   9        1.52        1.50      0.22 o
  -9   2   9        4.22        3.97      0.28 o
  -8   2   9        6.69        7.21      0.37 o
  -7   2   9        5.00        4.39      0.21 o
  -6   2   9        2.26        1.89      0.16 o
  -5   2   9       39.66       38.77      0.51 o
  -4   2   9        4.46        5.34      0.19 o
  -3   2   9        4.65        6.20      0.18 o
  -2   2   9        6.68        5.83      0.21 o
  -1   2   9        1.32        1.28      0.14 o
   0   2   9       14.61       12.73      0.29 o
   1   2   9        6.72        5.43      0.25 o
   2   2   9        1.05        0.85      0.19 o
   3   2   9       12.97       13.77      0.47 o
   4   2   9        1.85        2.29      0.30 o
   5   2   9       10.83       12.39      0.52 o
   6   2   9        3.93        4.53      0.39 o
   7   2   9        0.01        0.31      0.33 o
 -10   3   9        2.49        2.43      0.30 o
  -9   3   9        4.43        4.30      0.62 o
  -8   3   9       17.15       17.51      0.56 o
  -7   3   9       60.62       61.14      1.04 o
  -6   3   9       11.63       10.88      0.37 o
  -5   3   9        1.64        1.43      0.13 o
  -4   3   9       35.17       34.72      0.46 o
  -3   3   9       31.74       31.42      0.44 o
  -2   3   9        3.15        4.82      0.18 o
  -1   3   9        3.67        3.25      0.18 o
   0   3   9        8.61        7.99      0.28 o
   1   3   9       36.72       37.74      1.01 o
   2   3   9       22.92       23.64      0.62 o
   3   3   9        1.26        1.47      0.27 o
   4   3   9        2.24        2.14      0.36 o
   5   3   9        6.17        6.46      0.38 o
   6   3   9        0.01       -0.27      0.31 o
  -9   4   9        2.65        2.37      0.38 o
  -8   4   9       13.01       12.78      0.41 o
  -7   4   9       13.25       13.65      0.42 o
  -6   4   9       13.80       13.15      0.41 o
  -5   4   9        8.70        9.29      0.31 o
  -4   4   9       36.82       35.96      0.48 o
  -3   4   9        0.35        0.55      0.13 o
  -2   4   9        9.01        8.84      0.27 o
  -1   4   9       49.31       50.22      0.85 o
   0   4   9       13.68       11.33      0.32 o
   1   4   9       26.59       26.41      0.72 o
   2   4   9        9.47        9.61      0.35 o
   3   4   9        2.49        2.46      0.28 o
   4   4   9        5.74        5.35      0.34 o
   5   4   9        0.45        0.39      0.31 o
   6   4   9        1.56        1.52      0.33 o
  -9   5   9        3.20        3.53      0.39 o
  -8   5   9        0.90        0.87      0.23 o
  -7   5   9       12.82       13.91      0.45 o
  -6   5   9        2.86        2.79      0.26 o
  -5   5   9        5.01        4.81      0.28 o
  -4   5   9        6.10        5.72      0.21 o
  -3   5   9       41.07       39.48      0.64 o
  -2   5   9        7.23        7.35      0.27 o
  -1   5   9        5.36        5.03      0.20 o
   0   5   9       15.93       16.49      0.36 o
   1   5   9       15.97       15.15      0.58 o
   2   5   9       21.07       23.36      0.66 o
   3   5   9        3.61        4.29      0.28 o
   4   5   9        3.30        2.82      0.32 o
   5   5   9        1.33        1.82      0.32 o
   6   5   9        0.01       -0.29      0.29 o
  -9   6   9        9.19        8.93      0.59 o
  -8   6   9        3.62        3.85      0.37 o
  -7   6   9        1.52        1.98      0.33 o
  -6   6   9        3.22        3.25      0.33 o
  -5   6   9       13.38       14.58      0.54 o
  -4   6   9        6.91        6.65      0.30 o
  -3   6   9        0.92        0.32      0.18 o
  -2   6   9        3.01        2.88      0.22 o
  -1   6   9       29.79       29.54      0.62 o
   0   6   9        0.01        0.07      0.19 o
   1   6   9        0.26        0.05      0.24 o
   2   6   9       21.57       24.90      0.61 o
   3   6   9        7.74        6.52      0.37 o
   4   6   9       12.95       12.44      0.49 o
   5   6   9        3.59        3.72      0.41 o
  -8   7   9        4.75        4.31      0.41 o
  -7   7   9       15.38       16.35      0.62 o
  -6   7   9        7.05        7.33      0.42 o
  -5   7   9       10.51       10.97      0.50 o
  -4   7   9        9.44        7.85      0.29 o
  -3   7   9        9.51        9.18      0.41 o
  -2   7   9        2.51        2.17      0.21 o
  -1   7   9       30.30       28.77      0.64 o
   0   7   9        3.30        2.30      0.25 o
   1   7   9        0.89        0.49      0.22 o
   2   7   9        1.05        0.79      0.29 o
   3   7   9        2.40        2.80      0.31 o
   4   7   9        0.11        0.01      0.33 o
   5   7   9        5.12        6.08      0.50 o
  -8   8   9        2.52        2.09      0.37 o
  -7   8   9        1.01        1.50      0.36 o
  -6   8   9        0.28        0.48      0.32 o
  -5   8   9        6.24        6.74      0.61 o
  -4   8   9        1.49        1.43      0.20 o
  -3   8   9        3.26        3.09      0.23 o
  -2   8   9        3.01        2.92      0.28 o
  -1   8   9        0.65        0.42      0.25 o
   0   8   9       20.30       20.70      0.51 o
   1   8   9        5.70        5.93      0.32 o
   2   8   9        3.43        3.40      0.35 o
   3   8   9        1.28        1.69      0.31 o
   4   8   9        7.62        8.38      0.52 o
  -7   9   9        3.41        3.24      0.39 o
  -6   9   9        6.66        7.23      0.46 o
  -5   9   9        2.57        2.74      0.50 o
  -4   9   9        0.13        0.03      0.20 o
  -3   9   9        1.42        1.38      0.27 o
  -2   9   9        1.05        0.43      0.28 o
  -1   9   9       17.35       17.49      0.54 o
   0   9   9        0.32       -0.04      0.23 o
   1   9   9        1.10        0.73      0.25 o
   2   9   9        5.99        7.15      0.41 o
   3   9   9        2.92        3.51      0.38 o
  -6  10   9        2.71        3.60      0.41 o
  -5  10   9        1.65        1.85      0.29 o
  -4  10   9        3.29        3.35      0.30 o
  -3  10   9        1.71        2.11      0.29 o
  -2  10   9        3.47        2.60      0.32 o
  -1  10   9        1.13        1.12      0.30 o
   0  10   9       14.57       15.30      0.49 o
   1  10   9        3.99        3.42      0.31 o
   2  10   9        1.04        0.67      0.28 o
  -4  11   9        0.10       -0.26      0.26 o
  -3  11   9       13.42       14.95      0.54 o
  -2  11   9        2.70        3.20      0.34 o
  -1  11   9        4.68        5.64      0.51 o
   0  11   9        1.28        1.25      0.28 o
   1  11   9        5.16        4.80      0.35 o
  -9   0  10        8.06        8.66      0.43 o
  -8   0  10        0.17        0.51      0.22 o
  -7   0  10       12.00       13.65      0.49 o
  -6   0  10        0.51        0.42      0.21 o
  -5   0  10        0.10        0.12      0.16 o
  -4   0  10        7.80        8.10      0.30 o
  -3   0  10        4.07        3.79      0.31 o
  -2   0  10        6.19        6.02      0.27 o
  -1   0  10        1.87        1.44      0.24 o
   0   0  10       67.11       71.06      1.30 o
   1   0  10        3.21        2.54      0.34 o
   2   0  10        0.00        0.17      0.31 o
   3   0  10        0.04        0.08      0.38 o
   4   0  10        2.93        2.98      0.46 o
   5   0  10        0.32        0.38      0.42 o
   6   0  10        1.81        1.68      0.48 o
  -9   1  10        3.89        3.57      1.06 o
  -8   1  10        0.69        0.29      0.26 o
  -7   1  10        5.06        4.83      0.20 o
  -6   1  10        9.98       10.75      0.32 o
  -5   1  10        9.97        9.67      0.22 o
  -4   1  10        1.94        2.23      0.14 o
  -3   1  10       10.30       10.08      0.30 o
  -2   1  10        1.36        1.30      0.14 o
  -1   1  10       40.39       38.90      0.58 o
   0   1  10        5.30        5.14      0.23 o
   1   1  10       18.64       20.19      0.49 o
   2   1  10        0.11        0.24      0.25 o
   3   1  10        6.53        6.29      0.36 o
   4   1  10        1.52        1.72      0.37 o
   5   1  10        4.18        4.59      0.38 o
   6   1  10        0.64        0.73      0.34 o
  -9   2  10        3.87        4.26      0.39 o
  -8   2  10        3.34        3.59      0.32 o
  -7   2  10        2.19        2.07      0.34 o
  -6   2  10        0.90        0.80      0.14 o
  -5   2  10       11.31       11.29      0.23 o
  -4   2  10        3.72        3.24      0.15 o
  -3   2  10       16.43       16.22      0.30 o
  -2   2  10        0.43        0.14      0.14 o
  -1   2  10        8.70        9.77      0.29 o
   0   2  10       42.12       42.75      0.63 o
   1   2  10        3.34        3.15      0.26 o
   2   2  10        0.35       -0.07      0.28 o
   3   2  10        3.51        3.22      0.30 o
   4   2  10        9.81       10.12      0.50 o
   5   2  10        3.54        4.25      0.36 o
   6   2  10        1.06        1.39      0.35 o
  -9   3  10        5.09        5.31      0.45 o
  -8   3  10        2.01        1.85      0.30 o
  -7   3  10       12.54       13.29      0.54 o
  -6   3  10       26.07       24.67      0.42 o
  -5   3  10        1.65        1.68      0.16 o
  -4   3  10        6.49        7.38      0.22 o
  -3   3  10       23.70       24.10      0.42 o
  -2   3  10       73.47       74.42      0.95 o
  -1   3  10       12.14       12.79      0.35 o
   0   3  10       12.05       12.47      0.37 o
   1   3  10        0.86        0.54      0.28 o
   2   3  10        0.94        0.64      0.24 o
   3   3  10        1.23        0.86      0.31 o
   4   3  10        2.81        3.10      0.34 o
   5   3  10        3.41        4.07      0.38 o
  -9   4  10       10.86       11.30      0.63 o
  -8   4  10        2.76        2.44      0.32 o
  -7   4  10        6.92        7.60      0.35 o
  -6   4  10        7.83        8.30      0.34 o
  -5   4  10       11.13       12.55      0.50 o
  -4   4  10       12.89       13.45      0.31 o
  -3   4  10        3.19        2.87      0.18 o
  -2   4  10        0.77        0.46      0.16 o
  -1   4  10        0.49        0.60      0.18 o
   0   4  10        0.52        0.54      0.19 o
   1   4  10        4.91        4.21      0.23 o
   2   4  10        4.13        4.45      0.32 o
   3   4  10        8.08        8.59      0.47 o
   4   4  10        0.50        0.77      0.34 o
   5   4  10        6.18        7.46      0.67 o
  -8   5  10        5.49        6.05      0.40 o
  -7   5  10        2.19        2.07      0.33 o
  -6   5  10       10.16       10.18      0.54 o
  -5   5  10        4.78        4.84      0.28 o
  -4   5  10       10.01       10.03      0.30 o
  -3   5  10        9.83       10.32      0.33 o
  -2   5  10        6.96        7.37      0.29 o
  -1   5  10        0.76        0.94      0.22 o
   0   5  10        0.96        0.77      0.23 o
   1   5  10        1.00        1.01      0.23 o
   2   5  10       16.67       16.77      0.53 o
   3   5  10        0.98        0.90      0.37 o
   4   5  10        3.15        2.99      0.40 o
   5   5  10        0.03        0.15      0.39 o
  -8   6  10        9.99        9.72      0.92 o
  -7   6  10        8.19        8.21      0.45 o
  -6   6  10        0.22        0.09      0.20 o
  -5   6  10        9.16        9.79      0.37 o
  -4   6  10        2.88        3.29      0.21 o
  -3   6  10        6.39        6.73      0.28 o
  -2   6  10        3.42        3.02      0.27 o
  -1   6  10        0.63        0.35      0.24 o
   0   6  10        6.59        7.20      0.36 o
   1   6  10        3.45        3.47      0.28 o
   2   6  10        1.78        2.05      0.30 o
   3   6  10        1.35        1.64      0.36 o
   4   6  10        2.09        2.22      0.40 o
  -7   7  10        3.12        2.92      0.43 o
  -6   7  10        1.99        1.96      0.25 o
  -5   7  10        0.14       -0.07      0.22 o
  -4   7  10       11.67       12.59      0.37 o
  -3   7  10        4.58        4.96      0.26 o
  -2   7  10       13.75       14.12      0.47 o
  -1   7  10        3.29        3.51      0.30 o
   0   7  10       37.64       40.92      0.83 o
   1   7  10        5.12        5.94      0.33 o
   2   7  10        0.01        0.11      0.24 o
   3   7  10        5.95        6.75      0.49 o
   4   7  10        0.78        0.62      0.40 o
  -7   8  10        2.40        2.85      0.38 o
  -6   8  10       16.29       17.84      0.73 o
  -5   8  10        3.26        3.41      0.30 o
  -4   8  10        1.10        0.88      0.20 o
  -3   8  10        1.68        1.35      0.25 o
  -2   8  10        1.69        1.52      0.28 o
  -1   8  10        2.79        2.54      0.31 o
   0   8  10        0.56        0.24      0.28 o
   1   8  10        5.95        6.04      0.35 o
   2   8  10        6.12        6.03      0.35 o
   3   8  10        0.58        0.40      0.37 o
  -6   9  10        1.03        1.16      0.28 o
  -5   9  10        7.80        8.81      0.40 o
  -4   9  10        1.05        1.55      0.36 o
  -3   9  10        5.28        5.29      0.34 o
  -2   9  10       16.77       16.22      0.53 o
  -1   9  10        3.08        2.92      0.33 o
   0   9  10        3.78        4.20      0.35 o
   1   9  10        7.51        8.05      0.39 o
   2   9  10        2.60        2.80      0.36 o
  -4  10  10        1.33        1.25      0.28 o
  -3  10  10        3.28        3.31      0.33 o
  -2  10  10        2.06        2.96      0.33 o
  -1  10  10        3.50        3.74      0.36 o
   0  10  10        0.29        0.55      0.29 o
  -9   0  11        0.97        0.49      0.70 o
  -8   0  11        5.88        6.91      0.40 o
  -7   0  11       23.14       23.04      0.63 o
  -6   0  11        0.01        0.14      0.23 o
  -5   0  11        3.17        2.68      0.22 o
  -4   0  11       12.81       12.88      0.39 o
  -3   0  11        0.00        0.08      0.19 o
  -2   0  11       16.85       15.94      0.51 o
  -1   0  11        0.80        0.62      0.29 o
   0   0  11        0.82        1.15      0.34 o
   1   0  11        2.42        1.19      0.37 o
   2   0  11        6.76        6.71      0.75 o
   3   0  11        1.49        1.58      0.63 o
   4   0  11        1.55        1.21      0.61 o
   5   0  11        0.01       -0.05      0.66 o
  -8   1  11        2.90        2.54      0.22 o
  -7   1  11        0.48        0.73      0.17 o
  -6   1  11       18.20       18.74      0.35 o
  -5   1  11        3.52        3.88      0.21 o
  -4   1  11        2.08        2.16      0.16 o
  -3   1  11        0.85        0.92      0.15 o
  -2   1  11        0.24       -0.14      0.16 o
  -1   1  11        6.85        7.58      0.26 o
   0   1  11        6.77        6.73      0.26 o
   1   1  11        3.89        3.46      0.30 o
   2   1  11        3.99        5.05      0.48 o
   3   1  11        6.09        6.40      0.55 o
   4   1  11        0.94        0.96      0.35 o
  -8   2  11        2.81        2.83      0.21 o
  -7   2  11       13.51       13.64      0.36 o
  -6   2  11        3.54        3.08      0.19 o
  -5   2  11        7.97        7.81      0.22 o
  -4   2  11        7.74        7.51      0.22 o
  -3   2  11       25.85       24.72      0.42 o
  -2   2  11        0.18       -0.12      0.17 o
  -1   2  11        5.31        5.76      0.24 o
   0   2  11        5.46        5.08      0.27 o
   1   2  11       18.63       20.58      0.48 o
   2   2  11        1.48        1.22      0.38 o
   3   2  11        1.18        0.78      0.42 o
   4   2  11        1.05        0.31      0.37 o
  -8   3  11       10.88       10.45      0.49 o
  -7   3  11        2.60        2.05      0.26 o
  -6   3  11        0.60        0.73      0.17 o
  -5   3  11        9.20        9.23      0.36 o
  -4   3  11        7.57        8.27      0.27 o
  -3   3  11        4.19        3.72      0.21 o
  -2   3  11       25.59       26.15      0.52 o
  -1   3  11        0.56        0.52      0.20 o
   0   3  11        8.72        7.89      0.30 o
   1   3  11        1.00        1.30      0.23 o
   2   3  11        0.55        0.82      0.39 o
   3   3  11        0.73        1.28      0.36 o
   4   3  11        4.24        5.12      0.46 o
  -8   4  11        5.75        5.29      0.75 o
  -7   4  11        0.05       -0.18      0.18 o
  -6   4  11        3.92        3.89      0.26 o
  -5   4  11        3.86        4.62      0.28 o
  -4   4  11        6.95        6.90      0.28 o
  -3   4  11       21.31       22.57      0.48 o
  -2   4  11        0.68        0.56      0.22 o
  -1   4  11        2.06        2.08      0.28 o
   0   4  11        0.63        0.84      0.25 o
   1   4  11        3.04        2.82      0.40 o
   2   4  11        0.68        0.28      0.43 o
   3   4  11        0.37        0.07      0.42 o
   4   4  11        1.32        1.28      0.40 o
  -7   5  11        0.51        0.45      0.21 o
  -6   5  11        3.35        2.91      0.26 o
  -5   5  11       13.47       13.88      0.59 o
  -4   5  11        0.43        0.49      0.18 o
  -3   5  11        2.05        1.72      0.22 o
  -2   5  11       29.87       33.43      1.20 o
  -1   5  11        1.10        1.25      0.34 o
   0   5  11        6.22        6.86      0.36 o
   1   5  11        3.42        3.10      0.35 o
   2   5  11        2.72        2.75      0.37 o
   3   5  11        0.86        0.44      0.37 o
  -7   6  11        7.22        7.09      0.47 o
  -6   6  11       19.97       19.65      0.78 o
  -5   6  11        1.19        1.24      0.26 o
  -4   6  11        1.39        1.39      0.21 o
  -3   6  11       20.01       20.88      0.61 o
  -2   6  11        0.70        0.09      0.24 o
  -1   6  11        2.46        2.48      0.30 o
   0   6  11        7.05        7.09      0.38 o
   1   6  11        6.40        6.92      0.83 o
   2   6  11        6.16        6.42      0.45 o
   3   6  11        2.51        1.78      0.40 o
  -6   7  11        1.62        1.75      0.28 o
  -5   7  11       10.05       10.32      0.42 o
  -4   7  11        1.32        1.20      0.27 o
  -3   7  11        2.87        2.85      0.36 o
  -2   7  11       12.30       12.50      0.71 o
  -1   7  11        0.40        0.31      0.28 o
   0   7  11        1.15        1.01      0.35 o
   1   7  11        7.53        8.36      0.42 o
   2   7  11        3.16        2.88      0.40 o
  -5   8  11        2.54        3.35      0.32 o
  -4   8  11        1.33        1.16      0.26 o
  -3   8  11        5.71        6.16      0.36 o
  -2   8  11        0.06        0.25      0.27 o
  -1   8  11        3.50        3.42      0.34 o
   0   8  11        0.01       -0.28      0.28 o
   1   8  11        1.74        1.49      0.39 o
  -3   9  11        5.38        6.87      0.46 o
  -2   9  11        6.74        6.89      0.40 o
  -1   9  11        4.93        6.29      0.40 o
  -7   0  12        0.56        0.54      0.40 o
  -6   0  12        5.75        5.98      0.37 o
  -5   0  12        0.63        0.67      0.22 o
  -4   0  12        0.09       -0.28      0.28 o
  -3   0  12       21.33       22.65      0.64 o
  -2   0  12       29.03       29.27      0.74 o
  -1   0  12        0.54        0.97      0.29 o
   0   0  12        3.61        3.09      0.43 o
   1   0  12       21.47       22.29      0.84 o
   2   0  12        0.62        0.05      0.41 o
   3   0  12        7.92        8.71      0.92 o
  -7   1  12        0.62        0.61      0.19 o
  -6   1  12        0.08        0.05      0.19 o
  -5   1  12        3.93        4.01      0.19 o
  -4   1  12        6.98        7.29      0.26 o
  -3   1  12       16.81       16.75      0.52 o
  -2   1  12        1.11        1.42      0.21 o
  -1   1  12       11.42       12.35      0.37 o
   0   1  12       13.47       14.33      0.54 o
   1   1  12        3.85        3.57      0.36 o
   2   1  12        9.84        8.98      0.52 o
   3   1  12        0.22        0.69      0.45 o
  -7   2  12        0.82        0.33      0.24 o
  -6   2  12        0.46        0.23      0.18 o
  -5   2  12        5.09        5.07      0.27 o
  -4   2  12       25.39       25.86      0.72 o
  -3   2  12       13.02       13.35      0.36 o
  -2   2  12        9.84       10.00      0.36 o
  -1   2  12       25.56       25.22      0.55 o
   0   2  12        5.47        5.71      0.31 o
   1   2  12        4.08        3.75      0.31 o
   2   2  12        0.54        0.28      0.28 o
   3   2  12        1.06        1.55      0.49 o
  -7   3  12        0.11       -0.12      0.27 o
  -6   3  12        3.07        3.14      0.25 o
  -5   3  12        1.94        1.92      0.23 o
  -4   3  12        2.30        2.24      0.20 o
  -3   3  12        2.86        3.58      0.25 o
  -2   3  12        3.01        3.18      0.25 o
  -1   3  12       10.48       10.74      0.57 o
   0   3  12       10.51       12.50      0.42 o
   1   3  12        3.36        3.82      0.32 o
   2   3  12        1.92        1.53      0.30 o
   3   3  12        0.31       -0.30      0.42 o
  -6   4  12        6.45        6.66      0.35 o
  -5   4  12        2.50        2.80      0.28 o
  -4   4  12       10.21       10.17      0.35 o
  -3   4  12        1.93        1.31      0.25 o
  -2   4  12        6.95        6.59      0.34 o
  -1   4  12        2.83        3.12      0.31 o
   0   4  12        3.83        3.89      0.32 o
   1   4  12        3.02        3.09      0.45 o
   2   4  12        4.73        4.85      0.44 o
  -6   5  12        5.10        4.73      0.41 o
  -5   5  12        1.80        1.75      0.27 o
  -4   5  12       10.29       11.79      0.37 o
  -3   5  12        0.32        0.04      0.23 o
  -2   5  12        0.59        0.55      0.26 o
  -1   5  12        2.98        3.47      0.35 o
   0   5  12        2.59        2.54      0.32 o
   1   5  12        0.28       -0.18      0.32 o
   2   5  12        2.36        2.89      0.41 o
  -5   6  12        0.71        0.81      0.27 o
  -4   6  12        1.93        2.17      0.26 o
  -3   6  12        4.92        5.57      0.33 o
  -2   6  12       13.97       14.69      0.51 o
  -1   6  12        0.18        0.13      0.27 o
   0   6  12        0.27       -0.15      0.27 o
   1   6  12        2.12        2.52      0.33 o
  -4   7  12        3.60        4.77      0.45 o
  -3   7  12        0.07       -0.10      0.40 o
  -2   7  12        4.76        5.97      0.37 o
  -1   7  12        3.13        3.23      0.42 o
  -6   0  13        0.15       -0.22      0.27 o
  -5   0  13       12.80       14.46      0.90 o
  -4   0  13        0.56        0.00      0.29 o
  -3   0  13        5.32        5.21      0.39 o
  -2   0  13       33.01       36.11      0.95 o
  -1   0  13        4.30        4.88      0.49 o
   0   0  13        0.61        0.44      0.38 o
   1   0  13        0.00        0.00      0.52 o
  -6   1  13       13.74       13.05      0.44 o
  -5   1  13        0.95        1.06      0.25 o
  -4   1  13        0.21        0.44      0.21 o
  -3   1  13       16.60       17.55      0.43 o
  -2   1  13        1.13        0.91      0.25 o
  -1   1  13        2.07        2.43      0.27 o
   0   1  13        2.78        3.60      0.33 o
   1   1  13        5.11        6.00      0.37 o
  -5   2  13        4.71        4.64      0.29 o
  -4   2  13        1.31        0.97      0.22 o
  -3   2  13        5.07        5.30      0.29 o
  -2   2  13        4.62        4.69      0.29 o
  -1   2  13        7.10        7.25      0.33 o
   0   2  13        1.83        1.72      0.33 o
   1   2  13        7.66        7.35      0.39 o
  -5   3  13        3.37        3.37      0.31 o
  -4   3  13        0.12        0.03      0.23 o
  -3   3  13       11.48       11.27      0.44 o
  -2   3  13        1.75        1.87      0.28 o
  -1   3  13        2.39        2.07      0.29 o
   0   3  13        5.37        4.92      0.41 o
  -4   4  13        6.26        6.78      0.34 o
  -3   4  13        1.97        1.76      0.29 o
  -2   4  13        6.79        6.91      0.37 o
  -1   4  13        0.60        0.88      0.29 o
 
